# Supplementary material for: Methyl 4-(4-fluoro­phen­yl)-6-isopropyl-2-[N-methyl-N-(methylsulfonyl)amino]­pyrimidine-5-carboxyl­ate
Source: Acta Crystallogr Sect E Struct Rep Online. 2008 May 21;64(Pt 6):o1126. doi: 10.1107/S1600536808013524 (PMC2961513; doi:10.1107/S1600536808013524)
Supplement: Supplementary file 2 [file e-64-o1126-Isup2.hkl]

# 
# h,k,l, Fc-squared, Fo-squared, sigma(Fo-squared) and status flag 
# 
data_I
_shelx_title ' H in Pna2(1)' 
_shelx_refln_list_code          4 
_shelx_F_calc_maximum      164.07 
_exptl_crystal_F_000       800.00 
_reflns_d_resolution_high  0.8105 
 
loop_ 
 _symmetry_equiv_pos_as_xyz 
 'x, y, z' 
 '-x, -y, z+1/2' 
 'x+1/2, -y+1/2, z' 
 '-x+1/2, y+1/2, z+1/2' 
 
_cell_length_a     9.8860 
_cell_length_b     9.9880 
_cell_length_c    18.8190 
_cell_angle_alpha  90.000 
_cell_angle_beta   90.000 
_cell_angle_gamma  90.000 
 
_shelx_F_squared_multiplier     1.000 
 
loop_ 
 _refln_index_h 
 _refln_index_k 
 _refln_index_l 
 _refln_F_squared_calc 
 _refln_F_squared_meas 
 _refln_F_squared_sigma 
 _refln_observed_status 
   0   1 -23       46.00       79.92     17.76 o 
   1   1 -23        8.68        6.27     16.78 o 
   0   0 -22       11.79        6.91     14.46 o 
   2   0 -22       35.87       24.57     18.02 o 
   1   1 -22       27.72       17.53     12.44 o 
   2   1 -22        8.95       21.42     13.57 o 
   3   1 -22        4.37        2.05      9.13 o 
   0   2 -22      143.76      115.60     21.20 o 
   1   2 -22       17.48       27.73     13.08 o 
   2   2 -22       48.15       54.31     17.29 o 
   3   2 -22       41.04       32.33     13.68 o 
   1   3 -22       17.35       16.74      7.81 o 
   2   3 -22        0.60        0.42      6.42 o 
   2   0 -21       27.41        0.00     13.58 o 
   4   0 -21       91.95       78.51     19.28 o 
   0   1 -21        9.94       38.41     13.25 o 
   1   1 -21       41.51       42.32     16.54 o 
   2   1 -21       38.99       41.67     17.95 o 
   3   1 -21       11.01       19.41      8.38 o 
   4   1 -21        5.02        8.45     12.29 o 
   5   1 -21       11.61        1.94     14.12 o 
   1   2 -21        7.66       19.51     15.47 o 
   2   2 -21       27.95       10.66     18.05 o 
   3   2 -21       57.15       58.71     15.07 o 
   4   2 -21       13.58       50.83     14.32 o 
   0   3 -21       10.07       17.47     14.56 o 
   1   3 -21        6.58       19.33      9.76 o 
   2   3 -21      116.75      121.95     20.43 o 
   3   3 -21        1.52        4.11     14.76 o 
   4   3 -21       29.22       29.71     15.03 o 
   1   4 -21       57.39       50.72     20.13 o 
   2   4 -21        5.52       16.58      9.32 o 
   3   4 -21       38.63       70.50     15.55 o 
   0   5 -21       22.37       33.81     16.17 o 
   1   5 -21        0.40        1.99      9.04 o 
   0   0 -20       61.78       68.98     17.73 o 
   2   0 -20       50.43       42.94     20.87 o 
   4   0 -20        9.45       15.69     16.13 o 
   6   0 -20       25.32        8.31     13.30 o 
   1   1 -20       44.12       28.77     17.31 o 
   2   1 -20       44.22       74.31     18.24 o 
   3   1 -20       18.31       15.15     10.76 o 
   4   1 -20       55.10       53.61     15.02 o 
   5   1 -20        3.68        2.13     11.66 o 
   6   1 -20       47.87       50.47     18.53 o 
   0   2 -20      104.84      127.27     19.75 o 
   1   2 -20       89.95       58.47     22.13 o 
   2   2 -20       82.08       40.84     15.81 o 
   3   2 -20       33.74       36.11     14.57 o 
   4   2 -20        9.55       10.42     13.42 o 
   5   2 -20       50.51       67.45     15.46 o 
   1   3 -20       22.23        4.36     15.28 o 
   2   3 -20       52.88       25.64     18.85 o 
   3   3 -20       40.69       27.45     17.29 o 
   4   3 -20       16.54       12.31     14.23 o 
   5   3 -20        2.64        6.06     10.34 o 
   0   4 -20       29.49       33.01     16.50 o 
   1   4 -20        1.10       13.23     13.23 o 
   2   4 -20       42.88       51.02     16.46 o 
   3   4 -20       13.66       27.22     16.33 o 
   4   4 -20        6.52        6.04     11.72 o 
   1   5 -20       50.63       40.76     10.74 o 
   2   5 -20        4.95        6.33     13.24 o 
   3   5 -20       16.39       24.65     15.88 o 
   0   6 -20        0.83        4.34     11.31 o 
   1   6 -20        1.18        2.01     10.08 o 
   2   0 -19       25.12       22.15     16.93 o 
   4   0 -19       90.53      149.50     23.95 o 
   6   0 -19       46.91       21.90     14.80 o 
   0   1 -19      211.62      227.53     27.23 o 
   1   1 -19       37.40       21.50     19.54 o 
   2   1 -19        5.08       15.07     15.07 o 
   3   1 -19       31.36        8.59     12.53 o 
   4   1 -19        6.77        8.68     16.03 o 
   5   1 -19       26.07       53.39     14.92 o 
   6   1 -19       13.67        2.13     13.77 o 
   1   2 -19        7.21       12.78     11.59 o 
   2   2 -19       86.30       69.87     18.27 o 
   3   2 -19        8.54        4.26     12.32 o 
   4   2 -19       70.63       63.34     18.68 o 
   5   2 -19       31.21       20.84     16.79 o 
   6   2 -19       82.99       26.66     18.27 o 
   0   3 -19       43.54       60.34     16.37 o 
   1   3 -19        5.27        4.37     14.04 o 
   2   3 -19      102.42      131.49     24.05 o 
   3   3 -19       86.09       76.09     19.35 o 
   4   3 -19        5.08       18.91     13.09 o 
   5   3 -19      126.09      103.73     23.44 o 
   6   3 -19        3.16       10.05     10.05 o 
   1   4 -19       26.36       25.95     11.86 o 
   2   4 -19       38.44       25.70     11.76 o 
   3   4 -19       45.04       70.17     15.12 o 
   4   4 -19       22.04       25.20     16.20 o 
   5   4 -19       11.83       18.52     10.66 o 
   0   5 -19       22.48       28.93     14.46 o 
   1   5 -19       27.40       19.53     11.38 o 
   2   5 -19        1.56        4.37     12.50 o 
   3   5 -19       32.18       44.57     14.19 o 
   4   5 -19       22.11        8.32     12.11 o 
   1   6 -19       55.98       75.94     17.48 o 
   2   6 -19        4.99       27.72     10.66 o 
   3   6 -19       17.56       35.30     15.90 o 
   0   7 -19        3.78       12.69     12.69 o 
   0   0 -18      574.09      469.77     36.96 o 
   2   0 -18       65.45       74.99     18.04 o 
   4   0 -18       13.14        4.40     11.24 o 
   6   0 -18       40.83       31.05     19.90 o 
   1   1 -18      223.57      253.87     26.44 o 
   2   1 -18       64.64       82.99     18.08 o 
   3   1 -18        2.10        6.29     10.89 o 
   4   1 -18       28.70       10.54     18.04 o 
   5   1 -18       22.19       42.93     15.21 o 
   6   1 -18       67.35       34.34     22.61 o 
   7   1 -18        0.88        6.29     13.15 o 
   0   2 -18     1113.56     1146.83     53.69 o 
   1   2 -18       81.23      110.60     21.77 o 
   2   2 -18        1.93        2.16     11.30 o 
   3   2 -18       12.97       16.65      7.74 o 
   4   2 -18       33.66       46.03     16.78 o 
   5   2 -18       26.44       35.91     11.46 o 
   6   2 -18       14.41        6.27     12.14 o 
   7   2 -18       32.83       45.09     13.99 o 
   1   3 -18      138.79       89.16     17.73 o 
   2   3 -18       15.64       29.16     12.69 o 
   3   3 -18        9.52       14.66     13.75 o 
   4   3 -18       16.24       18.13     18.13 o 
   5   3 -18       18.80       35.99     12.42 o 
   6   3 -18       36.18       31.41     17.48 o 
   7   3 -18       15.79       18.33     10.50 o 
   0   4 -18       60.37       57.93     17.87 o 
   1   4 -18        1.73        0.00     10.34 o 
   2   4 -18        9.36       14.95      7.59 o 
   3   4 -18       51.36       57.45     19.22 o 
   4   4 -18       38.59       40.41     12.89 o 
   5   4 -18       83.57       82.90     16.91 o 
   6   4 -18        5.56       12.47      8.88 o 
   1   5 -18       96.20       70.04     18.71 o 
   2   5 -18        0.05        2.22     12.01 o 
   3   5 -18       40.91       66.91     18.50 o 
   4   5 -18       21.35       25.70     13.98 o 
   5   5 -18       27.67       10.64     16.24 o 
   0   6 -18       68.30       49.57     17.04 o 
   1   6 -18       12.95       28.79      8.01 o 
   2   6 -18        9.92       13.02     13.02 o 
   3   6 -18        3.38        2.22     14.12 o 
   4   6 -18        6.85        2.11     13.58 o 
   1   7 -18       13.14       21.61     12.68 o 
   2   7 -18       10.99        6.30     11.08 o 
   3   7 -18       39.62       47.68     16.02 o 
   2   0 -17      352.03      399.22     35.07 o 
   4   0 -17       12.25        2.03     13.95 o 
   6   0 -17       70.79      104.80     18.82 o 
   8   0 -17       50.50       45.27     19.37 o 
   0   1 -17       84.88       86.17     19.40 o 
   1   1 -17       98.03       99.60     16.94 o 
   2   1 -17       32.03       43.37     14.96 o 
   3   1 -17       38.95       38.40     14.96 o 
   4   1 -17        3.69       28.96     10.46 o 
   5   1 -17        9.75        8.45     14.09 o 
   6   1 -17       44.18       55.93     14.26 o 
   7   1 -17       44.99       57.95     17.73 o 
   8   1 -17       44.82       41.46     17.13 o 
   1   2 -17      159.89      165.63     25.27 o 
   2   2 -17      317.16      287.31     24.20 o 
   3   2 -17      101.93       62.12     18.43 o 
   4   2 -17       45.56       43.06     17.74 o 
   5   2 -17       51.64       48.15     21.00 o 
   6   2 -17       42.37       46.75     17.10 o 
   7   2 -17       37.80       38.05     17.22 o 
   8   2 -17        0.55        4.12     13.60 o 
   0   3 -17     1244.52     1611.67     65.20 o 
   1   3 -17      143.85       89.79     16.53 o 
   2   3 -17       17.22        1.94     11.19 o 
   3   3 -17       61.64      106.17     16.46 o 
   4   3 -17       28.13       58.31     13.24 o 
   5   3 -17        9.11       33.99     12.30 o 
   6   3 -17        3.70        4.23      6.14 o 
   7   3 -17        6.51       16.99      9.57 o 
   1   4 -17      126.44      103.72     19.28 o 
   2   4 -17       39.59       29.04     11.76 o 
   3   4 -17       53.90       86.18     21.13 o 
   4   4 -17       14.94       10.71     14.58 o 
   5   4 -17       19.92       17.26     13.32 o 
   6   4 -17       39.03       15.22     11.93 o 
   7   4 -17       10.90        2.07     13.94 o 
   0   5 -17       63.07      113.18     16.52 o 
   1   5 -17       11.37       16.76     16.76 o 
   2   5 -17       26.96       23.68     19.70 o 
   3   5 -17       30.53       26.02     15.98 o 
   4   5 -17       27.49       21.81     18.06 o 
   5   5 -17      112.29      135.01     22.22 o 
   6   5 -17        3.82        8.60      8.60 o 
   1   6 -17       55.81       51.01     17.92 o 
   2   6 -17       26.08       28.66     16.35 o 
   3   6 -17       90.06       98.55     19.71 o 
   4   6 -17       46.56       43.52     18.65 o 
   5   6 -17       87.41       88.00     18.14 o 
   0   7 -17       50.73       54.34     13.59 o 
   1   7 -17       36.65       30.95     16.65 o 
   2   7 -17       32.82       45.86     15.49 o 
   3   7 -17        9.11        4.35     14.27 o 
   4   7 -17        7.30       10.50     12.38 o 
   1   8 -17       14.18       36.22     13.65 o 
   2   8 -17        1.14       10.38     12.38 o 
   0   0 -16      569.60      674.31     38.97 o 
   2   0 -16      211.25      218.61     25.39 o 
   4   0 -16        7.27        4.17     10.42 o 
   6   0 -16      114.41      163.65     23.17 o 
   8   0 -16       79.92       72.90     21.01 o 
   1   1 -16       80.74       89.69     15.04 o 
   2   1 -16      618.92      738.40     40.64 o 
   3   1 -16      280.49      308.84     27.73 o 
   4   1 -16      237.95      337.87     29.03 o 
   5   1 -16       43.36       20.73     18.78 o 
   6   1 -16       46.02       72.85     16.39 o 
   7   1 -16       11.72        4.40     14.74 o 
   8   1 -16        8.74        8.61     11.42 o 
   0   2 -16       29.68       36.67     11.20 o 
   1   2 -16       51.91       42.07     17.23 o 
   2   2 -16      385.56      318.74     28.41 o 
   3   2 -16       39.34       28.82     11.93 o 
   4   2 -16       89.01       79.41     18.57 o 
   5   2 -16       34.00       26.90     16.90 o 
   6   2 -16       27.96       19.20     15.31 o 
   7   2 -16       13.75       15.04     18.48 o 
   8   2 -16       34.95       40.71     14.88 o 
   1   3 -16       11.97       18.86     13.58 o 
   2   3 -16      177.96      188.35     23.66 o 
   3   3 -16       53.76       65.19     18.94 o 
   4   3 -16       69.17       75.11     17.39 o 
   5   3 -16        1.56        8.45     11.04 o 
   6   3 -16      159.24      170.75     25.46 o 
   7   3 -16       23.77       17.53     15.42 o 
   8   3 -16        9.05        6.52      9.78 o 
   0   4 -16       86.82       89.99     20.98 o 
   1   4 -16       82.82       43.90     13.55 o 
   2   4 -16       48.39       40.41     18.09 o 
   3   4 -16      276.01      394.89     31.48 o 
   4   4 -16       13.27        2.15     12.89 o 
   5   4 -16       34.43       67.12     16.89 o 
   6   4 -16       12.82       13.24     14.35 o 
   7   4 -16       34.22       35.35     16.86 o 
   1   5 -16      214.71      157.99     20.86 o 
   2   5 -16      110.68       95.32     19.80 o 
   3   5 -16       81.62      139.36     20.11 o 
   4   5 -16        6.97       21.67      8.62 o 
   5   5 -16       13.16        0.00     16.36 o 
   6   5 -16       13.31       24.56     10.59 o 
   7   5 -16       15.54       24.16     15.99 o 
   0   6 -16       46.43       73.35     17.66 o 
   1   6 -16       33.81        8.67      8.67 o 
   2   6 -16       98.98       98.54     15.56 o 
   3   6 -16      100.52      178.03     25.46 o 
   4   6 -16        2.48       11.07     14.16 o 
   5   6 -16       29.82       35.41     16.86 o 
   6   6 -16        1.26       11.01      4.91 o 
   1   7 -16        1.84       11.10     13.59 o 
   2   7 -16       35.49       17.61     16.51 o 
   3   7 -16       22.05       21.88     11.68 o 
   4   7 -16        3.50        8.72      6.90 o 
   5   7 -16       25.41       15.05     15.05 o 
   0   8 -16       35.54       38.23     18.16 o 
   1   8 -16        5.26        6.54     11.44 o 
   2   8 -16       20.67       29.93     15.95 o 
   3   8 -16        1.12        0.00     12.61 o 
   2   0 -15      120.30      126.82     19.89 o 
   4   0 -15      249.73      248.29     29.17 o 
   6   0 -15      141.08      130.24     21.28 o 
   8   0 -15       11.19       27.38     15.81 o 
   0   1 -15      812.65      779.45     40.61 o 
   1   1 -15       44.87       57.66     13.50 o 
   2   1 -15      398.28      355.54     31.05 o 
   3   1 -15       59.15       81.35     18.53 o 
   4   1 -15       19.12       13.26     10.46 o 
   5   1 -15       22.95       30.11     13.55 o 
   6   1 -15       11.19       11.56     12.68 o 
   7   1 -15        2.12        6.50     13.70 o 
   8   1 -15       65.17       57.39     18.91 o 
   9   1 -15       27.47       36.50     15.66 o 
   1   2 -15      205.75      242.57     23.19 o 
   2   2 -15      232.49      214.17     17.26 o 
   3   2 -15      237.23      272.65     26.75 o 
   4   2 -15       32.20       19.01     13.01 o 
   5   2 -15       21.59       24.12     13.78 o 
   6   2 -15      100.77      130.57     25.34 o 
   7   2 -15       83.53       87.31     17.55 o 
   8   2 -15       69.08       21.97     21.34 o 
   9   2 -15       31.33       19.36     17.11 o 
   0   3 -15      211.47      258.89     27.01 o 
   1   3 -15       28.40       10.68     15.77 o 
   2   3 -15      261.44      187.61     21.52 o 
   3   3 -15       16.69        7.54     12.83 o 
   4   3 -15      141.86      129.93     20.41 o 
   5   3 -15      225.11      251.87     24.45 o 
   6   3 -15        9.63       32.26     11.15 o 
   7   3 -15       50.61       39.94     18.05 o 
   8   3 -15       37.00       17.94     17.52 o 
   1   4 -15      120.09      146.34     21.75 o 
   2   4 -15       33.92        7.62     10.15 o 
   3   4 -15      163.30      165.21     22.88 o 
   4   4 -15       27.18        4.21     17.11 o 
   5   4 -15       14.93       23.53     13.83 o 
   6   4 -15       24.11        4.45     17.56 o 
   7   4 -15       98.73       92.97     20.59 o 
   8   4 -15        0.92       11.36     12.57 o 
   0   5 -15       83.18       67.31     18.31 o 
   1   5 -15       90.35       91.47     17.63 o 
   2   5 -15       14.17        8.33     10.85 o 
   3   5 -15      166.74      163.85     23.62 o 
   4   5 -15       22.48       23.64     12.68 o 
   5   5 -15       13.85       31.01     16.57 o 
   6   5 -15        3.43        0.00     12.46 o 
   7   5 -15        8.92        6.77     11.85 o 
   1   6 -15      322.66      230.34     23.51 o 
   2   6 -15      110.89      101.39     19.64 o 
   3   6 -15       35.26       85.04     19.70 o 
   4   6 -15        4.35        2.11     13.07 o 
   5   6 -15        4.06        8.98     14.15 o 
   6   6 -15        2.35        6.78     10.39 o 
   7   6 -15       31.87        6.62     13.83 o 
   0   7 -15      272.84      246.74     26.03 o 
   1   7 -15       33.84        8.79     17.57 o 
   2   7 -15       18.27       24.31     14.12 o 
   3   7 -15       85.55       70.54     20.44 o 
   4   7 -15        5.29       15.56     13.40 o 
   5   7 -15       41.44       41.83     15.38 o 
   6   7 -15        4.01        8.57     14.28 o 
   1   8 -15        7.47       15.62     15.62 o 
   2   8 -15       22.74       32.72     14.69 o 
   3   8 -15        0.89        6.45     13.51 o 
   4   8 -15       39.59        4.21     14.94 o 
   0   9 -15       11.18        2.17     10.46 o 
   1   9 -15        4.66        6.41     14.15 o 
   2   9 -15       12.23       26.77     10.31 o 
   0   0 -14       69.52       58.60     12.90 o 
   2   0 -14       65.29       37.84     15.03 o 
   4   0 -14      793.69      973.26     47.46 o 
   6   0 -14        5.31        2.09     12.79 o 
   8   0 -14       35.59       57.49     17.90 o 
   1   1 -14       53.19       27.93     12.15 o 
   2   1 -14      224.51      216.26     23.02 o 
   3   1 -14      258.52      214.25     23.03 o 
   4   1 -14      133.03      164.77     20.66 o 
   5   1 -14       21.90       36.38     11.78 o 
   6   1 -14       80.79      108.67     16.60 o 
   7   1 -14       24.30       39.06     15.04 o 
   8   1 -14       17.14       24.63     13.23 o 
   9   1 -14       37.58       40.08     17.35 o 
   0   2 -14      271.36      270.04     24.38 o 
   1   2 -14       99.41       81.97     18.07 o 
   2   2 -14      702.82      629.33     23.43 o 
   3   2 -14      151.55      158.74     18.60 o 
   4   2 -14      164.12      152.10     24.41 o 
   5   2 -14       24.14       44.43     12.37 o 
   6   2 -14      104.60      105.42     18.61 o 
   7   2 -14      113.38       85.05     22.28 o 
   8   2 -14      149.46      132.64     26.84 o 
   9   2 -14       17.14        6.76     14.94 o 
   1   3 -14      946.02      878.64     34.78 o 
   2   3 -14      111.63      101.00     15.60 o 
   3   3 -14       65.63       55.44     14.56 o 
   4   3 -14      313.59      362.94     30.82 o 
   5   3 -14        1.60       18.18     10.35 o 
   6   3 -14      172.05      138.96     21.55 o 
   7   3 -14       28.72        8.83     20.29 o 
   8   3 -14       19.07       22.87     15.47 o 
   9   3 -14       48.94       56.95     17.84 o 
   0   4 -14       90.95      114.44     18.94 o 
   1   4 -14       31.22       34.21     11.93 o 
   2   4 -14       20.63       29.44     10.84 o 
   3   4 -14      275.93      313.49     30.09 o 
   4   4 -14       62.48       84.04     17.63 o 
   5   4 -14      149.41      158.34     23.96 o 
   6   4 -14       59.18       82.18     17.47 o 
   7   4 -14        4.66       17.44     17.44 o 
   8   4 -14       16.89        2.41     14.26 o 
   1   5 -14       84.86       52.68     13.82 o 
   2   5 -14       53.27       33.60     13.70 o 
   3   5 -14        7.66        6.14     12.80 o 
   4   5 -14        6.71        6.32     11.12 o 
   5   5 -14        1.80        2.23     14.11 o 
   6   5 -14       51.49        9.09     14.35 o 
   7   5 -14       41.31       32.63     14.27 o 
   8   5 -14        1.84        2.29     16.01 o 
   0   6 -14      152.27      198.47     24.02 o 
   1   6 -14      232.96      202.98     24.70 o 
   2   6 -14       10.95       23.05     11.39 o 
   3   6 -14       27.47       25.64     18.17 o 
   4   6 -14       46.51       39.47     17.79 o 
   5   6 -14      157.26      157.60     29.06 o 
   6   6 -14        7.86        4.52     12.86 o 
   7   6 -14        9.32       11.57     12.40 o 
   1   7 -14       92.13       98.55     19.71 o 
   2   7 -14       33.31       26.24     16.85 o 
   3   7 -14       18.68       19.72     13.61 o 
   4   7 -14        4.40        2.28      9.78 o 
   5   7 -14       10.75       17.86     12.63 o 
   6   7 -14       28.86       26.79     17.18 o 
   0   8 -14      151.59      203.26     25.44 o 
   1   8 -14        0.84        4.54     12.96 o 
   2   8 -14        3.15       26.23     13.23 o 
   3   8 -14        5.94        4.26     12.35 o 
   4   8 -14       10.01        4.28     10.20 o 
   5   8 -14       63.82       79.01     14.03 o 
   1   9 -14       22.93       19.26     11.23 o 
   2   9 -14        3.24        2.13     11.76 o 
   3   9 -14        4.59        4.06     10.88 o 
   2   0 -13     1410.72     1353.11     50.41 o 
   4   0 -13      996.00      997.88     47.14 o 
   6   0 -13      196.06      240.68     25.35 o 
   8   0 -13      234.28      239.07     28.89 o 
  10   0 -13      143.91      130.96     19.16 o 
   0   1 -13      843.74      837.35     37.55 o 
   1   1 -13      503.35      463.60     30.24 o 
   2   1 -13       21.80       17.75     11.32 o 
   3   1 -13       19.17       37.51     12.16 o 
   4   1 -13      206.09      196.77     25.21 o 
   5   1 -13       81.96      107.92     17.94 o 
   6   1 -13       19.11       27.84     13.15 o 
   7   1 -13       24.06       31.94     13.33 o 
   8   1 -13       40.62       69.55     18.46 o 
   9   1 -13       33.80       27.40     17.68 o 
  10   1 -13      150.13      137.46     21.73 o 
   1   2 -13      150.98      138.75     17.98 o 
   2   2 -13      209.31      178.91     14.75 o 
   3   2 -13       68.68       84.44     15.61 o 
   4   2 -13      646.22      773.83     39.86 o 
   5   2 -13      194.51      262.09     26.01 o 
   6   2 -13      161.52      132.87     25.29 o 
   7   2 -13       16.81       17.24     12.24 o 
   8   2 -13        1.52        4.54     14.08 o 
   9   2 -13       35.14       25.57     17.86 o 
   0   3 -13      233.84      272.39     22.40 o 
   1   3 -13      327.23      386.05     28.16 o 
   2   3 -13      365.98      273.41     22.87 o 
   3   3 -13       40.44       72.54     14.97 o 
   4   3 -13       48.63       95.62     18.14 o 
   5   3 -13       75.95       77.99     18.91 o 
   6   3 -13       81.13       73.63     11.30 o 
   7   3 -13       16.91       22.30     15.28 o 
   8   3 -13       19.95       14.08     19.10 o 
   9   3 -13        2.29       16.24     16.24 o 
   1   4 -13      558.81      495.32     34.74 o 
   2   4 -13        5.42        1.83      7.57 o 
   3   4 -13      219.63      231.63     24.57 o 
   4   4 -13       63.98      104.28     18.29 o 
   5   4 -13        2.76       12.49     12.49 o 
   6   4 -13       50.94       59.45     13.84 o 
   7   4 -13       31.10       44.20     17.13 o 
   8   4 -13       13.05        9.61     18.29 o 
   9   4 -13       78.97       59.69     20.46 o 
   0   5 -13      678.16      762.17     43.36 o 
   1   5 -13       92.13      102.13     17.20 o 
   2   5 -13       40.14       26.56     11.57 o 
   3   5 -13      405.11      477.61     34.53 o 
   4   5 -13       86.90       85.34     14.02 o 
   5   5 -13      361.47      386.16     35.12 o 
   6   5 -13       36.29        0.00     17.77 o 
   7   5 -13       83.37      101.66     21.10 o 
   8   5 -13        1.98        0.00     11.83 o 
   1   6 -13      108.89      124.98     19.95 o 
   2   6 -13       53.10       53.10     14.51 o 
   3   6 -13       50.96       29.16     15.60 o 
   4   6 -13       28.92       19.38     13.60 o 
   5   6 -13        6.59        8.85     15.74 o 
   6   6 -13       23.47       73.99     17.31 o 
   7   6 -13      106.00      140.68     25.72 o 
   8   6 -13        4.05       18.98     18.98 o 
   0   7 -13      182.59      213.74     29.35 o 
   1   7 -13       10.12       23.55     10.38 o 
   2   7 -13       22.21       25.78     18.09 o 
   3   7 -13       43.06       19.41     20.87 o 
   4   7 -13        5.45       11.12     14.19 o 
   5   7 -13       50.47       47.82     19.63 o 
   6   7 -13       20.94        2.16     15.60 o 
   7   7 -13       11.36       13.42     15.63 o 
   1   8 -13       21.02       21.94     13.92 o 
   2   8 -13       19.55       39.18     13.06 o 
   3   8 -13       46.97       32.68     20.89 o 
   4   8 -13        0.92        8.79     10.28 o 
   5   8 -13       61.17       56.64     17.12 o 
   6   8 -13       15.16       23.71     16.51 o 
   0   9 -13        6.00       11.39      9.37 o 
   1   9 -13        4.27        6.53      8.42 o 
   2   9 -13       60.02       50.97     17.26 o 
   3   9 -13        4.46        8.39     11.90 o 
   4   9 -13        8.23       18.54     10.76 o 
   1  10 -13       10.99       20.36     15.36 o 
   0   0 -12      839.27      776.56     26.46 o 
   2   0 -12     1216.60     1194.54     44.63 o 
   4   0 -12      246.95      160.86     18.86 o 
   6   0 -12      115.52       94.13     15.19 o 
   8   0 -12      199.70      148.71     26.71 o 
  10   0 -12       26.10       11.68     14.87 o 
   1   1 -12      430.98      400.68     26.57 o 
   2   1 -12      344.14      385.16     25.50 o 
   3   1 -12       64.89       44.57     13.40 o 
   4   1 -12      554.78      639.45     36.98 o 
   5   1 -12      102.95      102.41     21.27 o 
   6   1 -12       17.93        9.72     17.60 o 
   7   1 -12      131.93      131.92     23.84 o 
   8   1 -12       70.86       56.05     17.51 o 
   9   1 -12       21.82        9.36     18.74 o 
  10   1 -12       69.81       16.14     18.86 o 
   0   2 -12      784.93      925.14     38.79 o 
   1   2 -12      145.22      143.57     17.82 o 
   2   2 -12       42.63       28.87     10.38 o 
   3   2 -12      278.27      273.64     22.52 o 
   4   2 -12      110.26       61.11     14.50 o 
   5   2 -12      323.43      365.57     27.17 o 
   6   2 -12      280.52      295.33     30.37 o 
   7   2 -12       14.40       30.03     15.02 o 
   8   2 -12       31.78       38.85     15.80 o 
   9   2 -12       57.84       12.00     20.94 o 
  10   2 -12       56.09       11.82     20.68 o 
   1   3 -12      148.03       86.84     15.32 o 
   2   3 -12       27.58       34.22     10.81 o 
   3   3 -12      103.30      114.05     18.19 o 
   4   3 -12      509.08      421.72     31.75 o 
   5   3 -12      294.01      326.57     28.03 o 
   6   3 -12       98.71       86.23     16.66 o 
   7   3 -12       62.59       55.84     19.05 o 
   8   3 -12      116.63      137.80     23.68 o 
   9   3 -12       88.98       78.37     21.88 o 
  10   3 -12       19.13        9.64     15.29 o 
   0   4 -12      814.24      920.51     42.57 o 
   1   4 -12      101.41      128.00     18.36 o 
   2   4 -12       75.96      101.56     15.26 o 
   3   4 -12       87.08       89.91     15.08 o 
   4   4 -12       59.19       61.15     16.75 o 
   5   4 -12      115.36      112.19     20.52 o 
   6   4 -12       98.55       78.15     19.07 o 
   7   4 -12      170.85      190.41     27.75 o 
   8   4 -12       34.44        7.44     20.34 o 
   9   4 -12       15.52       17.39     15.10 o 
   1   5 -12      681.36      632.39     29.10 o 
   2   5 -12       12.22       25.27     15.43 o 
   3   5 -12      107.83      144.98     18.85 o 
   4   5 -12       23.04        9.81      6.62 o 
   5   5 -12       12.61        6.32     15.02 o 
   6   5 -12       12.72        4.41     10.11 o 
   7   5 -12       39.63       37.89     21.58 o 
   8   5 -12       10.90       19.63     15.13 o 
   9   5 -12       78.12       55.69     17.56 o 
   0   6 -12      546.64      609.99     38.92 o 
   1   6 -12      557.14      515.69     28.48 o 
   2   6 -12      217.45      131.28     24.47 o 
   3   6 -12       39.13       22.14      9.64 o 
   4   6 -12       69.03       50.52     15.46 o 
   5   6 -12       80.93      147.60     20.28 o 
   6   6 -12        3.50        2.22     16.02 o 
   7   6 -12       10.62       11.98     17.39 o 
   8   6 -12       18.25       23.90     12.60 o 
   1   7 -12       23.75       16.52     13.68 o 
   2   7 -12      171.67      222.46     23.79 o 
   3   7 -12       90.51       99.44     18.64 o 
   4   7 -12      104.36       95.47     20.22 o 
   5   7 -12       70.44       71.50     20.83 o 
   6   7 -12        5.43       18.37     12.92 o 
   7   7 -12       23.80       48.14     16.33 o 
   0   8 -12      198.74      218.14     28.69 o 
   1   8 -12       13.80       13.08     15.02 o 
   2   8 -12       10.57        8.48     15.09 o 
   3   8 -12       19.98       12.86     11.71 o 
   4   8 -12       14.13       26.02     13.12 o 
   5   8 -12       53.63       41.79     17.06 o 
   6   8 -12      143.19      118.34     23.46 o 
   1   9 -12       16.44       26.04     16.85 o 
   2   9 -12        6.54       12.68     13.73 o 
   3   9 -12       16.42       14.68     12.84 o 
   4   9 -12       10.79        6.24     14.04 o 
   5   9 -12       21.84       18.56     15.62 o 
   0  10 -12       51.72      112.43     20.63 o 
   1  10 -12       21.78       41.24     11.68 o 
   2  10 -12        8.91       16.04      5.77 o 
   3  10 -12        1.48        5.85     10.15 o 
   2   0 -11       85.50       87.67     14.61 o 
   4   0 -11       67.71       87.84     13.70 o 
   6   0 -11       39.75       39.52     12.62 o 
   8   0 -11      549.17      455.26     40.85 o 
  10   0 -11       56.64       19.20     18.07 o 
   0   1 -11     1411.95     1618.21     45.00 o 
   1   1 -11      345.89      401.47     23.96 o 
   2   1 -11      153.73      193.76     16.90 o 
   3   1 -11      162.23      235.98     19.71 o 
   4   1 -11       78.44      113.96     16.39 o 
   5   1 -11      246.21      293.41     25.62 o 
   6   1 -11      648.76      770.65     43.43 o 
   7   1 -11      377.87      322.98     32.67 o 
   8   1 -11      281.54      227.65     30.89 o 
   9   1 -11        8.82       16.26     16.26 o 
  10   1 -11        4.32        4.72     14.81 o 
   1   2 -11      134.11      190.79     17.64 o 
   2   2 -11      180.88      158.75     18.37 o 
   3   2 -11      195.63      238.12     21.20 o 
   4   2 -11      553.52      447.14     29.12 o 
   5   2 -11       28.79       26.95     16.92 o 
   6   2 -11      381.00      382.31     35.53 o 
   7   2 -11       81.41       67.29     20.83 o 
   8   2 -11      194.14      224.82     27.74 o 
   9   2 -11       69.28       65.55     15.20 o 
  10   2 -11       13.25       22.30     12.74 o 
   0   3 -11     1017.35      755.66     33.91 o 
   1   3 -11      393.28      407.01     26.20 o 
   2   3 -11      145.81      174.63     20.06 o 
   3   3 -11      383.82      363.23     27.12 o 
   4   3 -11       50.21       43.70      9.27 o 
   5   3 -11      390.27      443.46     34.67 o 
   6   3 -11      253.37      180.28     23.59 o 
   7   3 -11      110.90       64.02     22.15 o 
   8   3 -11       41.47       28.75     20.31 o 
   9   3 -11        1.45       24.97     14.48 o 
  10   3 -11       48.40       42.70     22.14 o 
   1   4 -11      332.72      356.67     26.00 o 
   2   4 -11       19.54        9.24      6.60 o 
   3   4 -11       93.67      132.38     18.91 o 
   4   4 -11      262.70      298.73     27.18 o 
   5   4 -11       93.69      106.40     17.91 o 
   6   4 -11      107.68      112.29     20.66 o 
   7   4 -11       43.61       59.91     19.88 o 
   8   4 -11       61.92       58.94     21.81 o 
   9   4 -11       59.84       60.66     17.47 o 
   0   5 -11      207.85      209.92     25.06 o 
   1   5 -11      743.25      674.13     26.82 o 
   2   5 -11       26.24       34.25     12.85 o 
   3   5 -11      104.87       98.61     17.68 o 
   4   5 -11      163.88       99.40     18.54 o 
   5   5 -11      188.23      179.61     29.28 o 
   6   5 -11       14.07       10.65     10.65 o 
   7   5 -11       22.88       40.29     17.15 o 
   8   5 -11        6.50       17.33     13.86 o 
   9   5 -11       11.18       10.00     14.53 o 
   1   6 -11      701.06      696.64     40.50 o 
   2   6 -11       28.01        5.57     13.26 o 
   3   6 -11       52.64       48.48     14.50 o 
   4   6 -11       81.37      128.31     21.47 o 
   5   6 -11        5.08        2.07     10.88 o 
   6   6 -11       18.78       31.72     15.99 o 
   7   6 -11       36.11       40.27     20.74 o 
   8   6 -11        2.62       19.39     13.69 o 
   0   7 -11       17.84       12.45     10.01 o 
   1   7 -11       21.77       24.03      9.67 o 
   2   7 -11       72.67       40.24     13.33 o 
   3   7 -11      224.19      285.56     31.81 o 
   4   7 -11        3.53       16.40     16.40 o 
   5   7 -11       40.88       52.98     15.31 o 
   6   7 -11        0.67       11.50     11.02 o 
   7   7 -11       31.86       16.18     15.29 o 
   8   7 -11       25.55       11.55     15.80 o 
   1   8 -11       30.72       14.81     18.02 o 
   2   8 -11       94.13       98.56     20.43 o 
   3   8 -11       73.25       71.86     19.25 o 
   4   8 -11      118.00      103.39     17.61 o 
   5   8 -11       41.01       15.23     17.88 o 
   6   8 -11       13.80        4.40     17.39 o 
   7   8 -11        2.68        2.13     10.83 o 
   0   9 -11       12.88        6.72      8.88 o 
   1   9 -11       49.93       66.43     15.99 o 
   2   9 -11       36.81       12.62     12.62 o 
   3   9 -11        9.22        8.42     11.17 o 
   4   9 -11        2.24        6.29     10.95 o 
   5   9 -11       32.17        0.00     19.26 o 
   6   9 -11       19.27       53.50     13.60 o 
   1  10 -11        1.05       20.83     11.01 o 
   2  10 -11       62.62       85.16     17.14 o 
   3  10 -11       19.03       24.01     11.92 o 
   4  10 -11       27.88       11.81     15.24 o 
   0   0 -10      143.17      130.62     13.19 o 
   2   0 -10       71.39       81.88     11.33 o 
   4   0 -10       77.35       74.26     12.29 o 
   6   0 -10      321.14      286.20     24.34 o 
   8   0 -10      554.21      482.34     40.87 o 
  10   0 -10       71.39       49.07     19.30 o 
   1   1 -10      412.12      345.39     21.88 o 
   2   1 -10      149.15      176.50     15.96 o 
   3   1 -10      528.89      497.06     27.16 o 
   4   1 -10      868.75      895.18     38.12 o 
   5   1 -10       84.26       46.36     15.63 o 
   6   1 -10      418.97      440.50     33.67 o 
   7   1 -10       49.04       39.85     18.43 o 
   8   1 -10      181.66      152.47     25.72 o 
   9   1 -10       12.98        2.32     11.86 o 
  10   1 -10       36.69       54.43     17.90 o 
   0   2 -10     1476.41     1524.49     42.51 o 
   1   2 -10      403.69      406.10     24.34 o 
   2   2 -10     1207.57     1164.03     40.97 o 
   3   2 -10      250.74      223.39     21.39 o 
   4   2 -10      301.74      306.68     22.93 o 
   5   2 -10      453.56      567.16     34.39 o 
   6   2 -10      324.46      341.91     30.98 o 
   7   2 -10       74.45       39.21     20.29 o 
   8   2 -10       92.81      114.46     22.02 o 
   9   2 -10       23.80       39.59     16.78 o 
  10   2 -10       45.46       28.19     22.35 o 
   1   3 -10      423.36      379.15     18.24 o 
   2   3 -10      441.18      523.28     30.04 o 
   3   3 -10      243.06      256.03     23.51 o 
   4   3 -10      408.05      418.91     31.20 o 
   5   3 -10       96.22      110.51     18.78 o 
   6   3 -10      120.67       81.60     16.59 o 
   7   3 -10       56.89       82.56     22.24 o 
   8   3 -10      126.31      114.56     26.86 o 
   9   3 -10       73.47      101.81     19.42 o 
  10   3 -10        6.30        2.65     12.99 o 
   0   4 -10      495.65      551.09     29.98 o 
   1   4 -10       90.82       74.03     17.85 o 
   2   4 -10      265.27      302.38     23.79 o 
   3   4 -10      761.01      758.91     39.29 o 
   4   4 -10       14.08        5.15     10.58 o 
   5   4 -10      409.20      368.65     28.86 o 
   6   4 -10      131.15      121.94     21.89 o 
   7   4 -10      141.29      131.90     24.55 o 
   8   4 -10        0.46       14.79     14.79 o 
   9   4 -10       59.54       30.74     21.85 o 
  10   4 -10       19.36       10.30     14.88 o 
   1   5 -10       80.99       95.33     18.53 o 
   2   5 -10      799.59      908.57     42.61 o 
   3   5 -10       37.14       51.09     11.02 o 
   4   5 -10       43.80       40.30     15.42 o 
   5   5 -10       30.87       53.81     14.94 o 
   6   5 -10       20.26        0.00     13.02 o 
   7   5 -10      120.12      189.05     24.53 o 
   8   5 -10       19.01       24.59     15.63 o 
   9   5 -10      123.97       68.21     24.24 o 
   0   6 -10      220.54      299.23     27.72 o 
   1   6 -10      401.38      372.05     25.00 o 
   2   6 -10      219.82      219.15     25.53 o 
   3   6 -10      229.42      185.54     22.23 o 
   4   6 -10       63.37       74.70     17.68 o 
   5   6 -10      426.31      433.35     35.44 o 
   6   6 -10       58.02       64.68     20.95 o 
   7   6 -10       70.42       65.96     18.05 o 
   8   6 -10        7.68       21.77     12.54 o 
   9   6 -10        3.87       14.17     14.17 o 
   1   7 -10      334.82      266.56     26.53 o 
   2   7 -10       67.27       59.79     14.43 o 
   3   7 -10      271.90      257.77     26.97 o 
   4   7 -10      189.62      218.51     28.42 o 
   5   7 -10        4.19        2.23     12.86 o 
   6   7 -10        8.32       13.46     16.58 o 
   7   7 -10       13.78       53.37     16.94 o 
   8   7 -10        3.05        9.31     14.39 o 
   0   8 -10      105.99      126.75     20.33 o 
   1   8 -10        5.28       16.48     12.73 o 
   2   8 -10      178.32      134.49     18.73 o 
   3   8 -10      142.70      173.44     26.20 o 
   4   8 -10       80.66       97.22     19.81 o 
   5   8 -10        4.12       13.13     16.07 o 
   6   8 -10        3.79       17.75     12.55 o 
   7   8 -10        6.51        6.67     10.10 o 
   1   9 -10       48.05       80.21     19.53 o 
   2   9 -10        6.65       22.89     10.00 o 
   3   9 -10       10.44        2.16     10.37 o 
   4   9 -10       88.47       44.09     15.05 o 
   5   9 -10       11.95        8.39     12.99 o 
   6   9 -10        8.40        2.06     15.17 o 
   0  10 -10       41.46       42.58     13.61 o 
   1  10 -10       13.21       16.66     14.83 o 
   2  10 -10        7.52       13.64     13.64 o 
   3  10 -10       12.60        8.06     11.63 o 
   4  10 -10       24.26       49.75     13.96 o 
   1  11 -10        1.52        3.91      9.86 o 
   2   0  -9     2272.14     2525.03     53.11 o 
   4   0  -9      463.08      519.22     29.98 o 
   6   0  -9     1176.00     1257.02     54.20 o 
   8   0  -9      132.77      109.74     22.28 o 
  10   0  -9       28.20        4.99     17.70 o 
   0   1  -9     1511.22     1483.94     37.23 o 
   1   1  -9     1006.08     1130.81     34.17 o 
   2   1  -9      531.58      589.74     26.12 o 
   3   1  -9       90.20      132.66     15.35 o 
   4   1  -9      349.04      392.50     26.34 o 
   5   1  -9       95.04      114.89     16.72 o 
   6   1  -9      177.35      146.76     22.56 o 
   7   1  -9      428.73      420.84     31.46 o 
   8   1  -9      263.60      199.34     28.40 o 
   9   1  -9        1.86        9.68     18.00 o 
  10   1  -9       49.49       50.75     20.96 o 
  11   1  -9       14.57       20.27     12.84 o 
   1   2  -9     1341.81     1481.25     39.94 o 
   2   2  -9       85.54       64.54     10.92 o 
   3   2  -9       64.99       62.73     11.43 o 
   4   2  -9      251.62      232.56     23.23 o 
   5   2  -9       85.80       83.83     16.66 o 
   6   2  -9      350.66      409.42     32.83 o 
   7   2  -9      206.78      202.45     28.36 o 
   8   2  -9      188.90      207.73     28.11 o 
   9   2  -9       33.83       35.09     16.72 o 
  10   2  -9        5.96        2.57     18.51 o 
  11   2  -9       25.35       19.60     19.60 o 
   0   3  -9     1649.93     1857.50     47.10 o 
   1   3  -9       48.81       36.09      9.09 o 
   2   3  -9      312.84      317.33     22.30 o 
   3   3  -9      536.78      581.53     31.11 o 
   4   3  -9      327.64      317.14     25.18 o 
   5   3  -9      157.44      170.07     18.68 o 
   6   3  -9      144.92      208.95     24.16 o 
   7   3  -9       36.43       38.37     17.33 o 
   8   3  -9      171.79      227.93     27.39 o 
   9   3  -9        3.32        7.64     16.09 o 
  10   3  -9       36.29        8.08     15.16 o 
   1   4  -9     2038.96     1856.34     39.31 o 
   2   4  -9       21.24       18.74      7.66 o 
   3   4  -9      117.09      102.66     16.31 o 
   4   4  -9      612.74      685.52     38.06 o 
   5   4  -9       63.94      107.11     17.99 o 
   6   4  -9       95.31      100.11     19.07 o 
   7   4  -9      333.86      396.05     38.48 o 
   8   4  -9       77.35       51.01     20.96 o 
   9   4  -9       87.27       69.59     22.31 o 
  10   4  -9       12.93       10.52     18.88 o 
   0   5  -9       34.34       61.33     11.89 o 
   1   5  -9      107.73      138.99     18.48 o 
   2   5  -9      375.24      378.30     30.19 o 
   3   5  -9      564.61      617.78     34.35 o 
   4   5  -9       16.94       14.07     12.45 o 
   5   5  -9      332.32      229.31     21.84 o 
   6   5  -9       36.40       12.59     19.16 o 
   7   5  -9      129.27      118.89     28.43 o 
   8   5  -9       12.87       17.04     17.04 o 
   9   5  -9       27.99       27.72     16.19 o 
  10   5  -9       21.90       14.87     17.27 o 
   1   6  -9       94.35      115.80     19.30 o 
   2   6  -9      147.16      193.98     21.99 o 
   3   6  -9       56.99       45.95     10.83 o 
   4   6  -9      197.96      242.49     25.88 o 
   5   6  -9       24.64       16.09     15.83 o 
   6   6  -9        6.48        0.00     15.95 o 
   7   6  -9       61.04       97.47     19.64 o 
   8   6  -9        2.62        4.86     11.41 o 
   9   6  -9       87.51       77.89     20.03 o 
   0   7  -9      209.70      255.01     25.58 o 
   1   7  -9      271.33      329.63     27.55 o 
   2   7  -9      356.60      293.25     26.52 o 
   3   7  -9       42.70       57.05     12.23 o 
   4   7  -9      146.54      173.26     24.25 o 
   5   7  -9       49.77       29.45     18.22 o 
   6   7  -9       69.90       55.42     19.77 o 
   7   7  -9       42.45       20.86     15.46 o 
   8   7  -9       10.81       25.79     15.08 o 
   1   8  -9      119.07      108.62     24.84 o 
   2   8  -9       60.43       66.96     18.58 o 
   3   8  -9      107.67      150.50     19.92 o 
   4   8  -9      232.76      192.21     23.59 o 
   5   8  -9        3.65       10.83     10.36 o 
   6   8  -9        3.92        4.43     16.40 o 
   7   8  -9        5.53       13.36     15.45 o 
   0   9  -9      408.66      486.52     37.88 o 
   1   9  -9       13.65        2.10     12.58 o 
   2   9  -9      241.61      269.12     29.97 o 
   3   9  -9      176.36      125.21     17.57 o 
   4   9  -9       10.73        2.13     15.16 o 
   5   9  -9        2.88       10.47      8.63 o 
   6   9  -9       22.30       42.31     13.00 o 
   1  10  -9       52.55       97.53     20.22 o 
   2  10  -9        6.26        2.00     12.40 o 
   3  10  -9        5.11       16.03      7.53 o 
   4  10  -9        6.59       12.05     12.05 o 
   5  10  -9       10.06        4.02     12.61 o 
   0  11  -9       37.43       47.01     16.19 o 
   1  11  -9        3.62        9.92     13.81 o 
   2  11  -9       64.19       70.59     15.66 o 
   0   0  -8     2044.10     2009.93     40.45 o 
   2   0  -8     4369.54     4697.45     67.58 o 
   4   0  -8     2055.64     1915.85     52.68 o 
   6   0  -8     1228.83     1141.22     51.84 o 
   8   0  -8      330.25      314.67     30.62 o 
  10   0  -8       76.28       65.09     16.62 o 
   1   1  -8     1145.11     1234.19     32.82 o 
   2   1  -8      180.82      200.59     14.89 o 
   3   1  -8      852.47      874.86     31.73 o 
   4   1  -8      368.73      376.21     24.17 o 
   5   1  -8      471.88      440.28     28.95 o 
   6   1  -8      563.17      543.68     36.42 o 
   7   1  -8        7.67       37.86     11.78 o 
   8   1  -8       60.10       62.85     17.55 o 
   9   1  -8        5.69       26.52     11.73 o 
  10   1  -8       57.04       57.16     19.94 o 
  11   1  -8        5.28        7.94     16.59 o 
   0   2  -8     2557.84     2166.72     44.14 o 
   1   2  -8     1954.59     2065.65     45.27 o 
   2   2  -8     1873.66     1882.22     45.49 o 
   3   2  -8     1257.55     1352.14     42.61 o 
   4   2  -8      425.30      393.13     17.79 o 
   5   2  -8      110.79      107.43     14.35 o 
   6   2  -8       83.49      105.67     15.65 o 
   7   2  -8       93.85       89.13     21.49 o 
   8   2  -8      286.70      301.52     34.40 o 
   9   2  -8       11.41       17.62     17.62 o 
  10   2  -8        9.98       10.75     16.94 o 
  11   2  -8       13.20       26.94     12.50 o 
   1   3  -8      505.53      377.99     21.41 o 
   2   3  -8      174.11      215.85     18.43 o 
   3   3  -8      294.16      234.05     19.88 o 
   4   3  -8      138.90      167.80     16.92 o 
   5   3  -8       26.73       17.41     10.78 o 
   6   3  -8      399.58      502.00     34.03 o 
   7   3  -8       59.64       47.87     20.19 o 
   8   3  -8       17.04       16.42     16.42 o 
   9   3  -8       52.40       40.88     19.32 o 
  10   3  -8       31.97       13.32     18.28 o 
  11   3  -8        1.31       13.09     16.08 o 
   0   4  -8      129.81      117.89     14.57 o 
   1   4  -8      716.60      826.71     34.49 o 
   2   4  -8      178.71      196.38     16.82 o 
   3   4  -8      189.51      192.28     18.64 o 
   4   4  -8      100.23      109.87     18.18 o 
   5   4  -8      662.85      886.66     42.63 o 
   6   4  -8       56.92       56.01     13.23 o 
   7   4  -8      130.55      127.72     21.80 o 
   8   4  -8        0.99        2.51     14.26 o 
   9   4  -8       13.23       21.42     21.42 o 
  10   4  -8       10.75       10.56     16.46 o 
   1   5  -8     1069.92      961.13     31.39 o 
   2   5  -8      204.06      189.14     14.31 o 
   3   5  -8      711.67      820.76     39.94 o 
   4   5  -8      200.70      262.35     24.49 o 
   5   5  -8        8.96        5.45      7.08 o 
   6   5  -8       51.17       22.19     15.62 o 
   7   5  -8      262.95      302.67     34.87 o 
   8   5  -8       32.87       60.21     18.83 o 
   9   5  -8       60.78       70.27     21.01 o 
  10   5  -8        7.35        4.94     14.16 o 
   0   6  -8      128.25      156.92     19.02 o 
   1   6  -8       34.22       14.09      9.04 o 
   2   6  -8      133.72      113.17     16.02 o 
   3   6  -8     1186.08     1119.97     29.86 o 
   4   6  -8      135.57      137.87     21.54 o 
   5   6  -8       54.99       35.01     12.64 o 
   6   6  -8       58.56       69.47     15.99 o 
   7   6  -8      118.58      147.42     22.89 o 
   8   6  -8        3.95        4.69     13.80 o 
   9   6  -8       19.28        2.50     18.01 o 
   1   7  -8      408.29      455.22     31.30 o 
   2   7  -8       91.10       54.47     13.80 o 
   3   7  -8       43.26       70.97     15.71 o 
   4   7  -8       80.74       99.59     17.90 o 
   5   7  -8        8.42       12.26     11.26 o 
   6   7  -8        6.94       13.05     14.02 o 
   7   7  -8      105.29      145.56     22.83 o 
   8   7  -8        2.94       16.32     16.32 o 
   9   7  -8       12.86       16.12     16.12 o 
   0   8  -8      491.41      608.20     40.62 o 
   1   8  -8      254.52      245.73     28.08 o 
   2   8  -8      158.13      163.38     21.97 o 
   3   8  -8       28.49       38.95     12.98 o 
   4   8  -8       22.76       26.08     13.28 o 
   5   8  -8       19.35       25.12     13.49 o 
   6   8  -8       33.39       43.51     13.30 o 
   7   8  -8       50.28       24.36     15.17 o 
   8   8  -8       14.86       33.11     15.87 o 
   1   9  -8        3.66        7.99     11.75 o 
   2   9  -8       48.73       31.81     14.32 o 
   3   9  -8       70.89       40.20     13.32 o 
   4   9  -8       20.27       49.22     15.18 o 
   5   9  -8        1.16        8.39     13.84 o 
   6   9  -8       60.75       63.65     16.36 o 
   7   9  -8        5.78       25.09      8.86 o 
   0  10  -8       42.16       31.22     18.27 o 
   1  10  -8       16.14       18.49     17.21 o 
   2  10  -8       24.44       36.11     12.04 o 
   3  10  -8        6.51        3.96      9.49 o 
   4  10  -8        8.01       14.10     10.09 o 
   5  10  -8        6.38        3.98     15.21 o 
   1  11  -8        0.11        2.02     13.94 o 
   2  11  -8       35.91       59.59     11.67 o 
   3  11  -8        6.31       15.19      9.68 o 
   2   0  -7     1472.47     1641.64     37.09 o 
   4   0  -7     1822.50     1502.04     43.69 o 
   6   0  -7     2078.54     2252.84     68.92 o 
   8   0  -7       82.69       50.60     19.26 o 
  10   0  -7       69.92       30.73     16.72 o 
   0   1  -7       52.25       51.80      7.67 o 
   1   1  -7      537.10      560.02     21.15 o 
   2   1  -7     3145.06     3319.68     54.03 o 
   3   1  -7      675.26      681.66     27.32 o 
   4   1  -7     1432.13     1484.59     45.64 o 
   5   1  -7      163.39      118.10     16.76 o 
   6   1  -7     1073.88     1014.31     33.68 o 
   7   1  -7      237.80      204.97     25.09 o 
   8   1  -7      114.77       75.24     21.78 o 
   9   1  -7       71.20       75.49     19.09 o 
  10   1  -7       73.72       34.47     20.84 o 
  11   1  -7        0.60       21.81     15.46 o 
   1   2  -7      296.69      301.76     16.93 o 
   2   2  -7      354.33      253.14     16.81 o 
   3   2  -7     2076.49     2256.95     51.78 o 
   4   2  -7      357.97      318.15     17.84 o 
   5   2  -7        4.48       11.44     11.44 o 
   6   2  -7      466.39      540.25     36.45 o 
   7   2  -7      656.17      636.09     41.60 o 
   8   2  -7      224.67      275.45     30.37 o 
   9   2  -7       53.18       12.52     23.59 o 
  10   2  -7       28.15       18.80     20.74 o 
  11   2  -7       29.64       13.66     21.86 o 
   0   3  -7     1246.00     1539.44     39.13 o 
   1   3  -7     1303.44     1235.63     28.00 o 
   2   3  -7       56.32       59.62      9.72 o 
   3   3  -7      336.12      277.36     20.10 o 
   4   3  -7      287.03      300.64     24.40 o 
   5   3  -7     1352.90     1175.07     46.70 o 
   6   3  -7       85.00       71.64     21.03 o 
   7   3  -7      402.67      454.50     35.65 o 
   8   3  -7      203.32      249.84     29.34 o 
   9   3  -7       20.74       17.56     20.39 o 
  10   3  -7       26.33        5.30     21.22 o 
  11   3  -7       23.98        5.16     13.37 o 
   1   4  -7      287.74      211.74     17.43 o 
   2   4  -7       16.47       14.88      7.05 o 
   3   4  -7       85.59       70.77     12.94 o 
   4   4  -7        2.59        5.65      9.68 o 
   5   4  -7      118.69      176.15     20.33 o 
   6   4  -7        5.25       16.52     13.16 o 
   7   4  -7      170.87      187.94     27.13 o 
   8   4  -7      115.88       85.97     24.92 o 
   9   4  -7       73.76       80.06     18.60 o 
  10   4  -7       10.47       25.86     16.41 o 
   0   5  -7     1509.17     1795.68     52.32 o 
   1   5  -7      149.02       96.92     13.17 o 
   2   5  -7       47.92       41.07      8.11 o 
   3   5  -7      674.08      723.28     35.46 o 
   4   5  -7       85.53       71.75     15.67 o 
   5   5  -7      106.76       99.13     20.20 o 
   6   5  -7      118.40       97.11     21.49 o 
   7   5  -7       79.14       78.68     20.37 o 
   8   5  -7       17.38       32.96     15.42 o 
   9   5  -7       33.97        2.52     16.89 o 
  10   5  -7       11.35       24.89     10.05 o 
   1   6  -7      230.41      204.65     17.07 o 
   2   6  -7       36.97       16.57      9.57 o 
   3   6  -7      279.09      229.41     24.54 o 
   4   6  -7      574.76      655.95     37.38 o 
   5   6  -7      120.29      132.09     20.36 o 
   6   6  -7       16.64       38.62     11.22 o 
   7   6  -7        1.67       13.13     16.22 o 
   8   6  -7       37.54       53.86     17.13 o 
   9   6  -7       54.92       45.75     20.56 o 
  10   6  -7       22.14       21.25     14.72 o 
   0   7  -7      886.42      812.55     36.94 o 
   1   7  -7      682.42      829.12     39.75 o 
   2   7  -7      164.10      147.15     19.21 o 
   3   7  -7      257.97      290.37     25.60 o 
   4   7  -7       71.89      104.92     20.03 o 
   5   7  -7       44.03       57.14     17.97 o 
   6   7  -7       84.99      107.53     21.70 o 
   7   7  -7       86.38       80.54     17.26 o 
   8   7  -7       14.88        4.54     15.42 o 
   9   7  -7        2.81       13.40     13.40 o 
   1   8  -7       88.64      148.49     21.71 o 
   2   8  -7      524.71      578.04     39.12 o 
   3   8  -7       20.83       28.05     14.15 o 
   4   8  -7       64.44       95.88     19.22 o 
   5   8  -7       18.44       32.75     13.80 o 
   6   8  -7       30.72        2.05     20.50 o 
   7   8  -7        2.41        2.17     14.13 o 
   8   8  -7       27.06       37.75     16.06 o 
   0   9  -7      110.11      134.02     21.05 o 
   1   9  -7      133.52      137.71     23.81 o 
   2   9  -7       41.39       11.63     13.45 o 
   3   9  -7      154.06      124.29     20.11 o 
   4   9  -7       25.11       16.21     11.39 o 
   5   9  -7       15.32        2.13     10.44 o 
   6   9  -7        5.64       25.47     11.61 o 
   7   9  -7       23.32       29.62     15.00 o 
   1  10  -7       66.74       75.30     18.77 o 
   2  10  -7       68.18       95.64     16.15 o 
   3  10  -7       18.15        6.03     12.48 o 
   4  10  -7       46.08       20.06     16.75 o 
   5  10  -7        0.21        8.00     10.61 o 
   6  10  -7        1.30        9.91     10.78 o 
   0  11  -7       31.98        4.32     12.32 o 
   1  11  -7       13.30       22.10     14.54 o 
   2  11  -7       29.02       13.61     15.04 o 
   3  11  -7        4.05        5.68     11.02 o 
   4  11  -7       25.34       16.88     11.80 o 
   0   0  -6     5790.29     5643.08     57.75 o 
   2   0  -6     1083.83     1009.97     22.77 o 
   4   0  -6      973.80      955.21     34.85 o 
   6   0  -6     2071.58     2101.61     67.74 o 
   8   0  -6      364.55      305.28     33.18 o 
  10   0  -6      281.76      174.44     35.06 o 
   1   1  -6      277.53      285.66     15.16 o 
   2   1  -6     1398.18     1451.03     34.07 o 
   3   1  -6      956.93      791.91     28.25 o 
   4   1  -6     3812.15     4304.88     66.92 o 
   5   1  -6        9.80       14.69      9.88 o 
   6   1  -6      250.56      174.56     20.35 o 
   7   1  -6       69.08       56.22     14.78 o 
   8   1  -6      166.17      130.44     25.85 o 
   9   1  -6        9.07       16.94     13.67 o 
  10   1  -6       25.54       13.44     21.45 o 
  11   1  -6       13.46       19.28     16.67 o 
   0   2  -6     3629.18     3408.85     48.52 o 
   1   2  -6       70.15       34.75      9.23 o 
   2   2  -6      986.87      928.56     23.83 o 
   3   2  -6       93.08       84.34     11.72 o 
   4   2  -6      204.80      237.47     18.69 o 
   5   2  -6      374.16      388.58     26.79 o 
   6   2  -6      543.35      606.91     36.92 o 
   7   2  -6      182.47      137.59     25.76 o 
   8   2  -6      360.99      324.10     35.91 o 
   9   2  -6       17.26        2.34     16.11 o 
  10   2  -6       99.74       92.59     25.85 o 
  11   2  -6        9.35        7.99     16.74 o 
   1   3  -6     1961.37     2168.42     45.52 o 
   2   3  -6      959.58      896.03     25.55 o 
   3   3  -6     1142.62     1079.51     30.67 o 
   4   3  -6       57.23       85.79     11.45 o 
   5   3  -6       64.86       72.41     12.88 o 
   6   3  -6      151.90      175.16     23.69 o 
   7   3  -6      512.01      534.07     39.42 o 
   8   3  -6       18.68       37.52     14.15 o 
   9   3  -6       74.55       95.26     21.98 o 
  10   3  -6      107.81       85.44     27.24 o 
  11   3  -6        1.19       23.24     14.78 o 
   0   4  -6      752.12      782.04     30.24 o 
   1   4  -6      433.60      468.36     22.98 o 
   2   4  -6      473.22      433.13     20.11 o 
   3   4  -6      213.00      264.09     20.55 o 
   4   4  -6        7.14        2.65      8.47 o 
   5   4  -6     1267.04     1287.63     48.97 o 
   6   4  -6      145.80      231.91     24.01 o 
   7   4  -6      356.07      302.38     30.71 o 
   8   4  -6        7.17        6.66     14.98 o 
   9   4  -6       25.83       53.58     17.68 o 
  10   4  -6       69.61        4.96     23.83 o 
  11   4  -6       35.13       51.82     16.48 o 
   1   5  -6      125.42      151.23     14.78 o 
   2   5  -6      355.68      435.83     27.48 o 
   3   5  -6      143.61      113.14     15.72 o 
   4   5  -6      139.06      146.85     18.52 o 
   5   5  -6      610.85      721.88     39.73 o 
   6   5  -6      364.45      447.21     33.53 o 
   7   5  -6      162.33      213.45     25.54 o 
   8   5  -6      143.74      138.67     22.45 o 
   9   5  -6      138.45      142.47     28.95 o 
  10   5  -6        2.00        7.34      7.34 o 
   0   6  -6      820.94      916.33     40.30 o 
   1   6  -6      157.42      147.66     13.42 o 
   2   6  -6        2.65        7.62      7.62 o 
   3   6  -6      209.80      227.07     25.87 o 
   4   6  -6       15.93       25.80     11.75 o 
   5   6  -6      476.14      564.07     36.58 o 
   6   6  -6      106.40      113.54     21.20 o 
   7   6  -6      128.63      117.87     24.09 o 
   8   6  -6        3.30       16.14     15.14 o 
   9   6  -6       69.99       54.63     19.99 o 
  10   6  -6       12.19       11.80     16.16 o 
   1   7  -6      428.43      465.05     31.05 o 
   2   7  -6       45.17       47.83     12.20 o 
   3   7  -6      231.26      237.56     24.77 o 
   4   7  -6      110.83      100.90     16.61 o 
   5   7  -6       50.23       64.72     15.87 o 
   6   7  -6       45.73       20.43     13.05 o 
   7   7  -6       17.60        8.65     13.94 o 
   8   7  -6        8.90       11.43     15.78 o 
   9   7  -6       79.94       71.16     25.95 o 
   0   8  -6     1615.49     1581.93     47.45 o 
   1   8  -6      543.41      671.96     41.11 o 
   2   8  -6      326.20      363.04     33.26 o 
   3   8  -6       72.98       67.25     19.07 o 
   4   8  -6       83.91       97.10     18.24 o 
   5   8  -6       10.51       32.11     10.55 o 
   6   8  -6       19.59       19.04     15.83 o 
   7   8  -6       23.01        0.00     16.94 o 
   8   8  -6      107.13      148.47     22.50 o 
   1   9  -6      102.63       71.07     17.70 o 
   2   9  -6      138.75      128.97     21.00 o 
   3   9  -6        0.24        0.00     10.54 o 
   4   9  -6       14.51       15.89     11.25 o 
   5   9  -6       30.54       34.90     10.99 o 
   6   9  -6       17.23       14.71     16.57 o 
   7   9  -6        1.98       14.55     14.55 o 
   0  10  -6      276.39      269.34     31.96 o 
   1  10  -6        7.42       18.13     12.68 o 
   2  10  -6       50.98       39.34     16.95 o 
   3  10  -6       19.24       21.82     10.61 o 
   4  10  -6        7.07       18.04      7.73 o 
   5  10  -6        2.56        6.09      9.33 o 
   6  10  -6       63.58       74.35     17.87 o 
   1  11  -6        1.46        4.09     12.85 o 
   2  11  -6       13.28        5.86     13.00 o 
   3  11  -6        1.04       13.42     11.65 o 
   4  11  -6       26.08       36.29     12.50 o 
   2   0  -5     2370.96     2570.28     40.75 o 
   4   0  -5     6976.19     7638.32     84.86 o 
   6   0  -5      235.50      277.62     28.09 o 
   8   0  -5       40.01       45.24     14.78 o 
  10   0  -5       44.35       36.90     18.60 o 
   0   1  -5     9091.63     8468.00     64.30 o 
   1   1  -5      314.05      295.36     14.03 o 
   2   1  -5     5531.83     5493.17     58.44 o 
   3   1  -5       49.23       53.21      9.20 o 
   4   1  -5      346.48      290.50     20.60 o 
   5   1  -5     1950.89     2262.56     58.39 o 
   6   1  -5       45.88       36.63     11.56 o 
   7   1  -5      237.48      211.45     24.92 o 
   8   1  -5      128.69      162.02     24.60 o 
   9   1  -5       40.35       52.79     18.20 o 
  10   1  -5      332.20      310.11     41.25 o 
  11   1  -5        7.28       13.34     17.45 o 
   1   2  -5     5136.26     5420.67     58.34 o 
   2   2  -5      965.75      890.17     18.28 o 
   3   2  -5      415.68      446.90     22.00 o 
   4   2  -5      831.90      674.56     29.49 o 
   5   2  -5      102.90       86.93     15.53 o 
   6   2  -5       64.76       80.68     15.23 o 
   7   2  -5        8.27       16.22      9.56 o 
   8   2  -5       74.75       54.72     18.73 o 
   9   2  -5      174.87      151.42     28.21 o 
  10   2  -5      139.24      200.79     30.51 o 
  11   2  -5       16.76       15.39     17.84 o 
   0   3  -5      212.88      152.19     11.86 o 
   1   3  -5     1264.16     1494.70     35.74 o 
   2   3  -5     1992.35     1707.81     40.42 o 
   3   3  -5     2029.07     1701.64     43.70 o 
   4   3  -5      590.25      620.91     29.12 o 
   5   3  -5      421.41      476.32     28.00 o 
   6   3  -5       29.98       26.81     12.71 o 
   7   3  -5       42.91       77.79     14.37 o 
   8   3  -5      183.51      150.41     28.27 o 
   9   3  -5      136.25      126.78     24.31 o 
  10   3  -5       93.10       69.84     24.92 o 
  11   3  -5        7.42       17.55     17.55 o 
   1   4  -5      365.40      455.20     22.44 o 
   2   4  -5       10.52        2.02      5.57 o 
   3   4  -5      262.04      289.21     21.39 o 
   4   4  -5      150.43      164.25     15.78 o 
   5   4  -5      283.76      286.27     22.73 o 
   6   4  -5      297.51      374.76     28.61 o 
   7   4  -5      228.69      248.66     26.80 o 
   8   4  -5       41.41       62.38     19.61 o 
   9   4  -5       61.69       51.72     23.48 o 
  10   4  -5       62.89       34.35     21.10 o 
  11   4  -5        8.57        2.37     10.55 o 
   0   5  -5      468.09      587.63     28.46 o 
   1   5  -5      383.76      329.57     21.61 o 
   2   5  -5       54.65       32.36      6.02 o 
   3   5  -5     1258.24     1430.10     46.79 o 
   4   5  -5      219.89      238.06     21.92 o 
   5   5  -5     1165.96     1180.67     46.17 o 
   6   5  -5      337.57      388.21     29.23 o 
   7   5  -5       31.49       37.86     14.83 o 
   8   5  -5       14.62        8.87     16.71 o 
   9   5  -5        6.85        2.25     14.98 o 
  10   5  -5        7.93        7.31     15.09 o 
   1   6  -5      207.13      176.81     18.46 o 
   2   6  -5       78.07       54.67     11.68 o 
   3   6  -5      321.09      275.49     15.41 o 
   4   6  -5       25.18       58.68     13.29 o 
   5   6  -5      384.33      366.43     29.69 o 
   6   6  -5      228.29      188.88     23.51 o 
   7   6  -5       77.37      110.32     21.60 o 
   8   6  -5       22.82       11.13     16.32 o 
   9   6  -5      176.65      196.33     28.14 o 
  10   6  -5        1.77        6.88     10.63 o 
   0   7  -5       91.47       84.22     21.53 o 
   1   7  -5       73.31       36.07     10.52 o 
   2   7  -5       37.13       31.86     10.78 o 
   3   7  -5      174.69      187.78     23.68 o 
   4   7  -5       41.45       28.92     12.50 o 
   5   7  -5      716.67      819.50     42.31 o 
   6   7  -5      140.21      118.15     16.92 o 
   7   7  -5       66.33       60.10     18.03 o 
   8   7  -5      117.04       92.35     23.89 o 
   9   7  -5        4.43       29.58     15.00 o 
   1   8  -5      329.61      417.14     32.66 o 
   2   8  -5       58.54       97.00     17.44 o 
   3   8  -5       22.12       49.27     11.13 o 
   4   8  -5       22.34        1.89     12.74 o 
   5   8  -5        3.40        5.86     11.25 o 
   6   8  -5       92.13       85.23     20.27 o 
   7   8  -5       37.22       23.96     18.19 o 
   8   8  -5       82.08      114.81     20.10 o 
   0   9  -5      507.82      459.58     29.49 o 
   1   9  -5      234.72      262.89     26.21 o 
   2   9  -5       25.26       27.84     15.51 o 
   3   9  -5       28.94       35.97     15.51 o 
   4   9  -5        1.13       23.51      9.54 o 
   5   9  -5       23.38       42.83     16.95 o 
   6   9  -5        1.68        4.19     11.12 o 
   7   9  -5       18.29       19.16     13.24 o 
   1  10  -5        7.63        9.95     11.94 o 
   2  10  -5       52.86       42.86     18.37 o 
   3  10  -5        3.03        5.98      5.98 o 
   4  10  -5       70.25       29.96     12.47 o 
   5  10  -5        6.67        1.94     10.85 o 
   6  10  -5       24.49       24.32     14.81 o 
   0  11  -5       69.44       96.05     20.32 o 
   1  11  -5       16.88       18.61     13.96 o 
   2  11  -5        9.06       13.62     10.83 o 
   3  11  -5        8.71       17.31     13.88 o 
   4  11  -5       16.05       21.11     13.15 o 
   0   0  -4     5372.64     5607.09     46.22 o 
   2   0  -4    14055.31    15354.22     90.07 o 
   4   0  -4      726.64      732.72     28.30 o 
   6   0  -4      208.98      256.43     22.28 o 
   8   0  -4      226.83      260.38     29.23 o 
  10   0  -4      242.88      221.11     31.14 o 
  12   0  -4       35.51       33.18     17.72 o 
   1   1  -4     7662.34     7711.83     58.62 o 
   2   1  -4      185.44      141.73     10.81 o 
   3   1  -4     2523.87     2403.19     43.98 o 
   4   1  -4     3287.25     3549.02     56.93 o 
   5   1  -4      431.77      521.69     29.24 o 
   6   1  -4       81.13       48.17     17.74 o 
   7   1  -4       81.55       97.46     17.12 o 
   8   1  -4       50.60       34.26     18.15 o 
   9   1  -4       85.80       70.37     20.97 o 
  10   1  -4       33.06       29.27     19.78 o 
  11   1  -4       15.99       17.48     13.84 o 
   0   2  -4       10.17        7.35      4.41 o 
   1   2  -4     2664.15     2939.74     42.14 o 
   2   2  -4     1145.95     1072.16     20.71 o 
   3   2  -4     1813.47     1835.60     41.11 o 
   4   2  -4      260.66      304.63     19.79 o 
   5   2  -4     1266.16     1480.21     45.98 o 
   6   2  -4      400.21      483.98     29.95 o 
   7   2  -4      403.72      430.95     32.00 o 
   8   2  -4      215.22      208.75     26.55 o 
   9   2  -4       72.79       51.26     21.06 o 
  10   2  -4      289.18      190.20     34.58 o 
  11   2  -4       37.83        9.88     24.45 o 
   1   3  -4      700.11      590.73     21.22 o 
   2   3  -4       35.76       22.56      5.77 o 
   3   3  -4     1038.50      975.18     27.17 o 
   4   3  -4      298.47      351.96     22.48 o 
   5   3  -4       47.84       52.53     10.98 o 
   6   3  -4      266.44      275.52     24.92 o 
   7   3  -4      311.94      318.53     30.05 o 
   8   3  -4      157.73      124.78     25.78 o 
   9   3  -4       78.12       78.61     21.20 o 
  10   3  -4      148.26      153.35     26.77 o 
  11   3  -4       20.40       41.01     15.55 o 
   0   4  -4     1634.16     1622.84     39.41 o 
   1   4  -4       11.00       11.26      5.26 o 
   2   4  -4     1495.99     1333.24     24.93 o 
   3   4  -4     1126.55     1160.99     37.63 o 
   4   4  -4       81.24       71.12     12.06 o 
   5   4  -4      537.00      570.73     32.64 o 
   6   4  -4      299.89      225.83     22.08 o 
   7   4  -4      329.25      385.18     34.43 o 
   8   4  -4      435.00      413.56     38.90 o 
   9   4  -4       70.10       33.90     16.30 o 
  10   4  -4       56.66       64.45     17.13 o 
  11   4  -4       20.36        2.33     11.26 o 
   1   5  -4      205.68      222.69     17.38 o 
   2   5  -4      597.76      577.89     27.36 o 
   3   5  -4      285.04      339.46     22.79 o 
   4   5  -4      109.09      142.49     16.17 o 
   5   5  -4      385.05      339.14     22.07 o 
   6   5  -4      230.85      236.09     25.06 o 
   7   5  -4      177.49      184.63     25.26 o 
   8   5  -4       55.85       59.74     19.32 o 
   9   5  -4       82.23      105.53     24.96 o 
  10   5  -4        4.00        2.27     12.71 o 
   0   6  -4      476.54      489.39     29.33 o 
   1   6  -4       21.90       12.37     11.88 o 
   2   6  -4       18.73       15.07      9.23 o 
   3   6  -4      551.71      508.28     18.25 o 
   4   6  -4       37.73       41.38     13.30 o 
   5   6  -4      932.22     1084.34     46.00 o 
   6   6  -4      160.12      164.69     23.75 o 
   7   6  -4      124.40      139.62     23.43 o 
   8   6  -4       18.67        2.21     15.25 o 
   9   6  -4       17.38       16.02     17.64 o 
  10   6  -4        0.14        6.89     14.40 o 
   1   7  -4      139.15      159.77     18.24 o 
   2   7  -4      339.23      262.21     21.47 o 
   3   7  -4       18.36        6.02     12.05 o 
   4   7  -4      222.15      204.50     22.31 o 
   5   7  -4       68.27       91.59     16.85 o 
   6   7  -4       18.60       31.24     10.26 o 
   7   7  -4       10.97       12.72     12.72 o 
   8   7  -4      115.06      131.46     22.33 o 
   9   7  -4       67.87       79.26     19.97 o 
   0   8  -4      783.56      993.63     46.46 o 
   1   8  -4      214.53      140.28     18.99 o 
   2   8  -4      163.51      153.54     22.03 o 
   3   8  -4      273.62      284.54     26.85 o 
   4   8  -4       97.47       96.04     17.66 o 
   5   8  -4      119.15      189.49     21.81 o 
   6   8  -4       23.24       43.22     14.55 o 
   7   8  -4      146.60      191.81     26.79 o 
   8   8  -4       57.78       66.13     16.95 o 
   9   8  -4        7.65        2.25     15.95 o 
   1   9  -4        1.52        3.79     13.96 o 
   2   9  -4       35.87       56.56     14.14 o 
   3   9  -4       16.00        0.00     14.41 o 
   4   9  -4      110.98       81.37     18.28 o 
   5   9  -4       64.17       44.48     16.87 o 
   6   9  -4       90.54       77.43     19.94 o 
   7   9  -4       23.14       21.23     14.42 o 
   8   9  -4        7.13        0.00     15.31 o 
   0  10  -4       95.00      109.27     21.32 o 
   1  10  -4       36.16       30.48     16.83 o 
   2  10  -4      154.99      143.17     22.33 o 
   3  10  -4       16.03       13.75     13.75 o 
   4  10  -4       12.84       17.92     12.42 o 
   5  10  -4       29.91       22.23     16.33 o 
   6  10  -4        1.41       10.25     12.48 o 
   1  11  -4        3.65       12.37     12.37 o 
   2  11  -4       10.86       27.31     11.94 o 
   3  11  -4        6.68        7.71     12.31 o 
   4  11  -4       13.69        7.77     14.84 o 
   5  11  -4        6.10        3.84      9.85 o 
   0  12  -4       35.77       22.74      9.83 o 
   1  12  -4        0.35        5.92     12.36 o 
   2   0  -3    13666.82    12522.02     76.28 o 
   4   0  -3     2368.83     2136.97     30.73 o 
   6   0  -3      477.55      508.55     30.71 o 
   8   0  -3      296.22      338.85     31.92 o 
  10   0  -3      109.17       65.32     23.12 o 
  12   0  -3       88.41       40.97     20.67 o 
   0   1  -3     7852.65     7684.10     50.08 o 
   1   1  -3     2212.68     2185.77     29.87 o 
   2   1  -3    18620.56    19911.17    100.23 o 
   3   1  -3      217.93      184.39     12.75 o 
   4   1  -3      240.68      163.47     14.55 o 
   5   1  -3     1731.43     2082.68     52.61 o 
   6   1  -3      646.14      805.70     36.08 o 
   7   1  -3       12.78        4.68     12.66 o 
   8   1  -3      613.55      649.53     40.73 o 
   9   1  -3       85.67       75.37     21.80 o 
  10   1  -3      170.63      165.35     26.20 o 
  11   1  -3       38.77        9.38     17.63 o 
  12   1  -3       49.63       33.05     14.80 o 
   1   2  -3      718.63      772.29     20.90 o 
   2   2  -3      123.73       97.69      8.56 o 
   3   2  -3      341.44      352.96     17.78 o 
   4   2  -3      287.88      199.89     15.40 o 
   5   2  -3      102.98      136.75     14.39 o 
   6   2  -3       87.77       81.83     13.95 o 
   7   2  -3      134.39      144.12     20.12 o 
   8   2  -3       13.54       29.98      8.92 o 
   9   2  -3       19.86       14.87     14.87 o 
  10   2  -3       25.04       34.20     17.35 o 
  11   2  -3        6.42       14.03     18.11 o 
   0   3  -3     3054.49     3296.81     47.13 o 
   1   3  -3      196.83      216.90     13.70 o 
   2   3  -3      936.25     1047.90     28.60 o 
   3   3  -3     2901.62     2674.92     39.97 o 
   4   3  -3     4062.66     3868.64     49.82 o 
   5   3  -3      746.90      725.69     33.29 o 
   6   3  -3       86.19       82.86     13.21 o 
   7   3  -3      498.85      521.89     35.96 o 
   8   3  -3      107.22       92.29     23.94 o 
   9   3  -3      204.93      264.37     29.20 o 
  10   3  -3       55.29       46.00     19.92 o 
  11   3  -3       57.08       34.97     17.60 o 
   1   4  -3      269.79      316.51     17.55 o 
   2   4  -3      899.61      900.51     29.72 o 
   3   4  -3      419.47      439.96     22.10 o 
   4   4  -3      139.58      129.16     10.01 o 
   5   4  -3       92.76       92.52     13.50 o 
   6   4  -3      216.65      188.43     13.34 o 
   7   4  -3      552.94      582.34     38.89 o 
   8   4  -3      443.19      566.97     38.39 o 
   9   4  -3       93.48       79.29     19.31 o 
  10   4  -3        5.79        4.74     16.39 o 
  11   4  -3       25.35        6.92     15.50 o 
   0   5  -3      271.63      293.47     18.67 o 
   1   5  -3     1129.50     1172.45     36.30 o 
   2   5  -3      584.57      598.08     28.33 o 
   3   5  -3      689.34      648.59     28.47 o 
   4   5  -3      555.09      546.62     30.18 o 
   5   5  -3      507.12      446.69     23.40 o 
   6   5  -3      161.17      216.53     21.35 o 
   7   5  -3      276.00      276.08     27.22 o 
   8   5  -3       45.62       85.26     19.59 o 
   9   5  -3        7.77       13.45     13.45 o 
  10   5  -3       32.89       32.42     14.18 o 
  11   5  -3      100.54       60.39     18.50 o 
   1   6  -3      580.47      480.45     26.92 o 
   2   6  -3        2.38        8.34      8.34 o 
   3   6  -3       66.60       86.42     15.56 o 
   4   6  -3       39.69       44.21     10.69 o 
   5   6  -3       31.75        6.42     15.82 o 
   6   6  -3       45.28       74.87     16.27 o 
   7   6  -3      489.09      608.80     38.05 o 
   8   6  -3       66.75       86.39     18.84 o 
   9   6  -3        1.88        0.00     15.73 o 
  10   6  -3        2.88        9.17     15.43 o 
   0   7  -3      248.04      320.48     23.73 o 
   1   7  -3       26.27       29.19      9.97 o 
   2   7  -3      147.45      164.85     18.82 o 
   3   7  -3      469.84      351.24     26.01 o 
   4   7  -3       87.17       80.45     14.93 o 
   5   7  -3      211.80      170.69     23.59 o 
   6   7  -3       92.69      111.55     20.94 o 
   7   7  -3      220.50      189.64     24.00 o 
   8   7  -3      101.87      127.96     22.13 o 
   9   7  -3        3.62        4.48     16.20 o 
   1   8  -3      321.35      317.84     27.13 o 
   2   8  -3      359.06      335.79     25.21 o 
   3   8  -3       62.37       58.95     16.91 o 
   4   8  -3        4.46       10.83     13.88 o 
   5   8  -3       18.55       15.27      9.63 o 
   6   8  -3      209.56      140.57     23.20 o 
   7   8  -3       72.14       85.77     20.88 o 
   8   8  -3       20.45       37.31     14.97 o 
   9   8  -3        2.39        6.44     11.18 o 
   0   9  -3      311.46      284.43     23.47 o 
   1   9  -3       89.56       64.00     14.03 o 
   2   9  -3       81.88       73.76     15.07 o 
   3   9  -3        8.42       12.88     10.40 o 
   4   9  -3       29.67       32.72     13.90 o 
   5   9  -3       72.65       36.20     11.03 o 
   6   9  -3      110.71       62.75     14.56 o 
   7   9  -3        4.76       10.74     12.97 o 
   8   9  -3       14.98       21.06     14.23 o 
   1  10  -3       42.45       81.18     17.07 o 
   2  10  -3       94.53      113.62     19.93 o 
   3  10  -3        7.88       17.46      9.04 o 
   4  10  -3       50.75       15.86     14.00 o 
   5  10  -3        8.49        6.19     12.76 o 
   6  10  -3       36.46       51.25     15.13 o 
   0  11  -3       24.53       15.33     12.04 o 
   1  11  -3        8.18        4.18      7.74 o 
   2  11  -3       35.65       43.08     12.31 o 
   3  11  -3       13.05        9.70      9.33 o 
   4  11  -3        1.58       19.60      9.16 o 
   5  11  -3        8.94       21.28     11.40 o 
   1  12  -3       15.94       22.02     11.90 o 
   2  12  -3       16.93       35.27     12.13 o 
   0   0  -2     4503.60     3474.29     26.21 o 
   2   0  -2    26686.33    23822.91     99.41 o 
   4   0  -2     3877.34     3469.07     52.91 o 
   6   0  -2       66.42       70.76     10.33 o 
   8   0  -2      468.34      546.42     35.56 o 
  10   0  -2      144.53      148.97     25.96 o 
  12   0  -2       47.58       16.90     17.27 o 
   1   1  -2     1161.23     1333.73     21.96 o 
   2   1  -2    10337.01    10404.52     69.53 o 
   3   1  -2     3168.73     2878.97     44.91 o 
   4   1  -2      220.23      192.78     13.91 o 
   5   1  -2      410.30      398.83     22.74 o 
   6   1  -2      366.61      334.99     22.38 o 
   7   1  -2      118.34      103.22     18.93 o 
   8   1  -2       25.52       40.02     12.55 o 
   9   1  -2       67.61       71.43     16.76 o 
  10   1  -2      100.33      116.96     20.60 o 
  11   1  -2        4.86        4.43     17.96 o 
  12   1  -2       64.88       34.02     16.26 o 
   0   2  -2     6770.25     6421.88     45.05 o 
   1   2  -2     4019.38     4277.66     45.11 o 
   2   2  -2     3619.93     2923.30     41.64 o 
   3   2  -2     1622.86     1395.58     32.98 o 
   4   2  -2      357.53      389.69     20.76 o 
   5   2  -2     1392.94     1385.10     41.59 o 
   6   2  -2       28.77       27.81     11.12 o 
   7   2  -2      300.56      318.54     27.45 o 
   8   2  -2      391.49      406.65     31.66 o 
   9   2  -2        9.23        2.06     12.89 o 
  10   2  -2      280.63      237.98     32.81 o 
  11   2  -2       70.91       74.59     20.30 o 
   1   3  -2     1724.70     1895.95     34.90 o 
   2   3  -2      526.76      422.44     18.68 o 
   3   3  -2     1047.93      970.55     29.45 o 
   4   3  -2      697.36      694.67     29.38 o 
   5   3  -2       37.78       36.75     10.05 o 
   6   3  -2       52.24       58.05     12.87 o 
   7   3  -2      596.60      668.30     34.89 o 
   8   3  -2      123.22       96.90     21.10 o 
   9   3  -2       77.60       75.15     14.57 o 
  10   3  -2      132.01      109.79     25.33 o 
  11   3  -2       13.76       29.56     14.89 o 
   0   4  -2       30.13       23.45      6.96 o 
   1   4  -2      961.41     1007.60     29.18 o 
   2   4  -2      174.94      149.11      9.56 o 
   3   4  -2     1952.91     1991.69     46.38 o 
   4   4  -2       67.65       47.29     10.75 o 
   5   4  -2      348.79      340.96     23.57 o 
   6   4  -2      112.58      119.88     17.41 o 
   7   4  -2       16.05        8.49      6.94 o 
   8   4  -2       26.81       31.18     14.17 o 
   9   4  -2       23.14       47.40     19.56 o 
  10   4  -2       33.11       25.08     15.46 o 
  11   4  -2       96.87       56.47     21.51 o 
   1   5  -2        7.49        7.34      5.68 o 
   2   5  -2      277.87      266.31     17.97 o 
   3   5  -2     1195.51     1349.42     40.94 o 
   4   5  -2       98.13      124.36     15.61 o 
   5   5  -2      344.26      243.50     20.19 o 
   6   5  -2       44.15       24.17     14.86 o 
   7   5  -2      314.30      338.58     29.04 o 
   8   5  -2       99.99      122.76     19.45 o 
   9   5  -2       23.32       35.46     15.06 o 
  10   5  -2       12.89       27.26     13.62 o 
  11   5  -2       15.23       15.46     17.20 o 
   0   6  -2     1152.90     1213.18     41.22 o 
   1   6  -2      287.61      236.28     17.91 o 
   2   6  -2      225.41      263.23     19.05 o 
   3   6  -2      909.17      971.39     39.11 o 
   4   6  -2       64.07       57.16     11.82 o 
   5   6  -2      381.89      361.06     26.57 o 
   6   6  -2       37.88       72.10     11.97 o 
   7   6  -2      829.06      857.04     47.91 o 
   8   6  -2       64.88       68.34     15.86 o 
   9   6  -2       58.74       67.37     19.84 o 
  10   6  -2       20.45       24.73     15.38 o 
   1   7  -2      156.28      151.82     17.86 o 
   2   7  -2       43.48       49.69     11.59 o 
   3   7  -2      476.52      356.49     25.19 o 
   4   7  -2       21.89        4.81     12.50 o 
   5   7  -2       31.87       13.85     15.56 o 
   6   7  -2       28.25       22.91     11.45 o 
   7   7  -2      115.88      134.36     24.75 o 
   8   7  -2       39.84       76.66     15.01 o 
   9   7  -2       30.42       42.49     18.36 o 
   0   8  -2      300.62      373.21     30.50 o 
   1   8  -2       34.47       27.12      9.45 o 
   2   8  -2      726.82      682.80     36.95 o 
   3   8  -2      400.80      400.84     31.50 o 
   4   8  -2       33.67       10.62     15.09 o 
   5   8  -2       76.99       83.51     16.98 o 
   6   8  -2       82.59       81.12     15.38 o 
   7   8  -2       45.30       27.76     18.28 o 
   8   8  -2       12.11       37.31     13.99 o 
   9   8  -2       18.48        0.00     14.86 o 
   1   9  -2       18.45       11.20     15.09 o 
   2   9  -2      174.26      155.18     21.09 o 
   3   9  -2      136.35      143.41     20.68 o 
   4   9  -2       93.88      107.47     16.48 o 
   5   9  -2       66.15       32.27     14.47 o 
   6   9  -2       18.22       18.79     12.96 o 
   7   9  -2        8.66       16.97     12.07 o 
   8   9  -2        2.93       12.68     14.55 o 
   0  10  -2       87.99       71.61     14.37 o 
   1  10  -2       31.79       22.32     14.65 o 
   2  10  -2      141.34      142.26     19.02 o 
   3  10  -2       29.58        9.77      8.07 o 
   4  10  -2       29.54       46.02     13.75 o 
   5  10  -2       31.76       40.77     13.52 o 
   6  10  -2       30.01       18.58     15.51 o 
   7  10  -2        5.49        5.99     12.68 o 
   1  11  -2        7.26       10.58     15.23 o 
   2  11  -2        3.89        3.36     11.30 o 
   3  11  -2       10.92        7.95     13.05 o 
   4  11  -2       23.17       35.42     14.42 o 
   5  11  -2        5.99       21.46      8.13 o 
   0  12  -2       10.00        0.00      8.79 o 
   1  12  -2        5.62       10.09     12.98 o 
   2  12  -2       24.96       24.37     11.37 o 
   2   0  -1     5672.07     4592.08     42.77 o 
   4   0  -1      516.12      567.84     21.97 o 
   6   0  -1     1530.74     1516.86     45.58 o 
   8   0  -1        2.54        5.12     10.50 o 
  10   0  -1      164.08      196.72     24.47 o 
  12   0  -1       36.50       56.49     14.08 o 
   0   1  -1    15733.55    15222.63    245.62 o 
   1   1  -1     4672.29     5234.74     38.98 o 
   2   1  -1      124.07      104.84      7.86 o 
   3   1  -1     4543.02     4758.27     51.85 o 
   4   1  -1      376.41      379.51     18.94 o 
   5   1  -1      153.04      119.63     13.07 o 
   6   1  -1      133.59      145.30     14.98 o 
   7   1  -1      220.47      255.65     20.49 o 
   8   1  -1      839.59      638.13     35.45 o 
   9   1  -1       48.56       44.84     15.80 o 
  10   1  -1      200.13      176.33     25.88 o 
  11   1  -1       62.55       98.54     18.13 o 
  12   1  -1       26.16       17.87     17.87 o 
   1   2  -1    10434.82    10929.28     66.96 o 
   2   2  -1     5840.09     5238.64     50.99 o 
   3   2  -1      386.26      393.71     17.25 o 
   4   2  -1      799.79      852.64     27.81 o 
   5   2  -1      191.46      165.52     14.76 o 
   6   2  -1      215.72      253.05     19.49 o 
   7   2  -1       14.04       26.93     10.26 o 
   8   2  -1       15.46       26.43     10.10 o 
   9   2  -1      116.22      115.77     18.61 o 
  10   2  -1       99.12      119.11     20.05 o 
  11   2  -1       38.15       33.24     17.60 o 
  12   2  -1       36.27       22.93     15.28 o 
   0   3  -1     5749.30     5582.67     57.12 o 
   1   3  -1      577.83      597.54     19.10 o 
   2   3  -1       22.83       21.01      6.23 o 
   3   3  -1     2374.73     2114.74     32.39 o 
   4   3  -1      128.18      101.88     10.84 o 
   5   3  -1      486.40      544.04     28.17 o 
   6   3  -1      745.73      847.63     36.84 o 
   7   3  -1      237.79      246.47     23.61 o 
   8   3  -1      286.45      302.73     27.14 o 
   9   3  -1       34.44       59.76     16.72 o 
  10   3  -1      185.39      180.80     27.90 o 
  11   3  -1       98.18       86.83     21.49 o 
   1   4  -1     2840.16     2874.11     47.01 o 
   2   4  -1      345.06      262.94     15.63 o 
   3   4  -1       22.24       23.66      7.88 o 
   4   4  -1      132.64       95.66     11.63 o 
   5   4  -1      620.30      708.26     32.76 o 
   6   4  -1       60.36       50.56     16.10 o 
   7   4  -1      114.17       75.89     15.12 o 
   8   4  -1      170.32      210.01     25.64 o 
   9   4  -1      213.20      195.28     26.65 o 
  10   4  -1       26.89       20.20     17.87 o 
  11   4  -1        6.20        6.75     13.90 o 
   0   5  -1     2016.40     2314.55     49.19 o 
   1   5  -1     1226.05     1196.52     35.32 o 
   2   5  -1      697.20      641.48     19.91 o 
   3   5  -1      251.41      219.08     18.04 o 
   4   5  -1      630.80      651.23     30.67 o 
   5   5  -1      900.12      904.17     38.88 o 
   6   5  -1      140.92      157.59     18.88 o 
   7   5  -1      306.86      332.37     30.03 o 
   8   5  -1       37.84       62.99     15.87 o 
   9   5  -1       35.43       58.97     15.71 o 
  10   5  -1        1.58       19.31     19.31 o 
  11   5  -1       19.54       17.44     13.42 o 
   1   6  -1      112.81      116.60     13.30 o 
   2   6  -1      327.91      350.18     22.75 o 
   3   6  -1      237.84      273.53     21.57 o 
   4   6  -1       95.12       98.10     16.92 o 
   5   6  -1       34.51       40.44     11.58 o 
   6   6  -1      134.66      143.50     18.50 o 
   7   6  -1      194.96      216.15     24.99 o 
   8   6  -1       13.04       36.11     12.44 o 
   9   6  -1      191.02      193.84     26.47 o 
  10   6  -1       48.03       73.70     16.76 o 
   0   7  -1      417.57      418.18     27.87 o 
   1   7  -1      209.81      210.64     20.03 o 
   2   7  -1      424.29      437.04     27.48 o 
   3   7  -1      369.55      308.06     25.51 o 
   4   7  -1       29.05       25.36     14.25 o 
   5   7  -1     1023.34     1129.77     49.10 o 
   6   7  -1       27.00       34.27     16.16 o 
   7   7  -1      105.70       78.38     17.13 o 
   8   7  -1        8.08       24.06     10.41 o 
   9   7  -1        6.07       11.10     14.31 o 
  10   7  -1      124.95       73.04     17.18 o 
   1   8  -1       10.55        4.93     10.10 o 
   2   8  -1       27.36       44.44      9.22 o 
   3   8  -1      265.87      279.09     25.54 o 
   4   8  -1      431.90      479.87     34.44 o 
   5   8  -1       43.14        9.50     14.72 o 
   6   8  -1       60.22       40.58     14.31 o 
   7   8  -1       20.92        8.62     12.48 o 
   8   8  -1        8.86       13.20     14.26 o 
   9   8  -1        8.01       34.38     11.46 o 
   0   9  -1      348.71      362.71     29.22 o 
   1   9  -1       29.28        9.32     11.02 o 
   2   9  -1      302.61      271.49     23.78 o 
   3   9  -1      120.84      117.81     18.33 o 
   4   9  -1       89.90       81.98     17.53 o 
   5   9  -1       80.93      131.13     20.88 o 
   6   9  -1       15.35        2.18     12.85 o 
   7   9  -1        0.25        8.65     14.21 o 
   8   9  -1       23.03       31.73     12.20 o 
   1  10  -1       99.44      107.45     19.19 o 
   2  10  -1       11.07        3.93     13.97 o 
   3  10  -1       22.23       23.61     10.73 o 
   4  10  -1       35.11       22.11      8.21 o 
   5  10  -1        0.26        4.08     13.87 o 
   6  10  -1       21.97       49.72     13.35 o 
   7  10  -1        5.83        8.18      9.07 o 
   0  11  -1      165.69      203.93     26.32 o 
   1  11  -1       34.10       25.37     14.50 o 
   2  11  -1       19.44       13.80     14.79 o 
   3  11  -1        2.65       21.84      8.24 o 
   4  11  -1       25.97       11.83     12.94 o 
   5  11  -1        1.86        5.96     11.39 o 
   1  12  -1        1.13        0.00     11.11 o 
   2  12  -1       26.80       15.21     11.70 o 
   2   0   0     1696.86     1673.12     18.74 o 
   4   0   0      717.95      591.63     21.30 o 
   6   0   0       95.62       64.77     10.51 o 
   8   0   0      732.03      841.22     40.87 o 
  10   0   0      307.67      253.76     29.84 o 
  12   0   0        0.89       16.75     12.84 o 
   1   1   0     1917.87     2138.01     23.99 o 
   2   1   0      753.86      689.19     17.41 o 
   3   1   0      790.24      873.50     23.20 o 
   4   1   0      790.65      926.43     27.68 o 
   5   1   0        0.12        1.97      5.43 o 
   6   1   0       53.22       42.86     12.11 o 
   7   1   0      163.30      149.97     18.71 o 
   8   1   0      100.31       81.53     13.89 o 
   9   1   0       50.00       50.15     15.12 o 
  10   1   0       90.68       79.47     17.89 o 
  11   1   0        6.21       28.00     13.14 o 
  12   1   0       56.53       51.43     17.63 o 
   0   2   0     4146.29     3739.22     29.07 o 
   1   2   0      552.20      639.61     16.45 o 
   2   2   0      295.64      267.01     12.53 o 
   3   2   0       18.61       18.88      4.01 o 
   4   2   0        0.00        4.07      5.03 o 
   5   2   0     1669.14     1593.40     43.50 o 
   6   2   0      113.12      106.54     18.44 o 
   7   2   0       15.52       22.44     11.35 o 
   8   2   0      541.72      537.67     34.72 o 
   9   2   0       62.30       65.43     17.24 o 
  10   2   0       38.42       44.95     16.97 o 
  11   2   0        6.46       15.22     16.07 o 
  12   2   0        2.75       15.76     15.76 o 
   1   3   0      261.08      353.39     14.54 o 
   2   3   0     1753.53     1974.18     36.20 o 
   3   3   0      615.62      539.60     17.31 o 
   4   3   0      200.98      205.71     19.35 o 
   5   3   0     1205.45     1288.24     42.04 o 
   6   3   0       18.86       19.99      9.61 o 
   7   3   0       80.43       91.91     16.77 o 
   8   3   0        4.98        9.05      9.83 o 
   9   3   0      181.32      175.78     25.22 o 
  10   3   0        2.38       16.55     16.55 o 
  11   3   0        0.65        4.41     12.39 o 
   0   4   0       49.59       43.64      7.93 o 
   1   4   0     3227.64     3260.75     49.56 o 
   2   4   0      101.85       64.54      7.64 o 
   3   4   0      889.52      872.61     30.24 o 
   4   4   0      406.56      302.28     19.69 o 
   5   4   0      894.30      833.78     30.64 o 
   6   4   0      322.60      395.45     27.90 o 
   7   4   0       91.79      127.02     18.29 o 
   8   4   0       93.23       69.30     20.53 o 
   9   4   0       32.05       33.76     17.62 o 
  10   4   0        0.42        4.37     12.89 o 
  11   4   0       58.58       41.59     18.78 o 
   1   5   0     1720.24     1995.79     44.12 o 
   2   5   0       50.62       40.83      8.63 o 
   3   5   0       33.99       21.07      9.47 o 
   4   5   0      294.71      207.92     18.42 o 
   5   5   0       20.32       26.35      9.70 o 
   6   5   0       80.23       59.11     15.22 o 
   7   5   0      329.68      342.36     27.35 o 
   8   5   0      118.19      129.62     23.20 o 
   9   5   0      282.26      330.88     28.43 o 
  10   5   0       15.58       13.44      5.51 o 
  11   5   0        4.13        4.35     11.37 o 
   0   6   0       66.78       96.69     13.23 o 
   1   6   0      113.10       76.67     11.46 o 
   2   6   0      103.42      121.15     13.72 o 
   3   6   0      435.57      458.28     27.31 o 
   4   6   0       18.68       11.23     11.48 o 
   5   6   0      734.64      729.40     39.33 o 
   6   6   0      115.88      109.06     17.38 o 
   7   6   0       28.34       40.92     14.06 o 
   8   6   0        2.14        2.20     10.26 o 
   9   6   0       95.56      146.51     21.13 o 
  10   6   0       84.82       68.71     20.36 o 
   1   7   0      123.69      124.22     15.59 o 
   2   7   0       22.73        4.06     11.48 o 
   3   7   0      374.49      315.04     24.35 o 
   4   7   0      292.34      275.63     28.07 o 
   5   7   0       17.94       54.25     18.24 o 
   6   7   0        2.62       20.96     13.81 o 
   7   7   0       19.22       31.01     13.81 o 
   8   7   0       30.80       50.27     16.68 o 
   9   7   0       76.68       70.99     18.33 o 
  10   7   0        0.37       12.82     12.82 o 
   0   8   0        0.44        0.00      8.31 o 
   1   8   0      149.48      157.50     20.22 o 
   2   8   0      275.67      361.29     28.65 o 
   3   8   0        0.79        3.35     11.24 o 
   4   8   0      200.04      175.03     26.41 o 
   5   8   0      654.17      681.34     41.00 o 
   6   8   0        4.12        8.27     14.41 o 
   7   8   0       12.82       17.10      9.57 o 
   8   8   0       34.40       30.70     15.57 o 
   9   8   0       53.87       47.31     16.41 o 
   1   9   0       16.10       20.46     11.09 o 
   2   9   0       17.35        5.37     10.27 o 
   3   9   0      165.20      185.86     24.79 o 
   4   9   0      539.92      600.33     39.59 o 
   5   9   0      115.92      120.10     21.53 o 
   6   9   0       28.66       46.51     14.26 o 
   7   9   0        0.11        2.07     13.66 o 
   8   9   0        3.62       23.34     10.16 o 
   0  10   0       27.49       10.46     13.38 o 
   1  10   0       49.63       48.94     15.77 o 
   2  10   0        7.40       23.39     12.58 o 
   3  10   0        1.20        8.03     10.20 o 
   4  10   0       22.87       18.29     11.70 o 
   5  10   0        1.46        0.00     14.41 o 
   6  10   0        1.26        0.00     11.50 o 
   7  10   0        0.02        1.96      9.83 o 
   1  11   0       34.68        6.43     16.72 o 
   2  11   0       12.61        0.00     13.76 o 
   3  11   0        3.21        6.01     11.43 o 
   4  11   0       25.87        2.06     16.81 o 
   5  11   0        9.69        6.02     12.38 o 
   0  12   0       98.54       71.20     15.10 o 
   1  12   0        2.97       10.26     12.09 o 
   2  12   0        4.45        1.86     13.36 o 
   2   0   1     5696.23     4959.70     42.98 o 
   4   0   1      482.08      462.86     19.17 o 
   6   0   1     1510.56     1593.38     44.59 o 
   8   0   1        2.90       13.42     13.42 o 
  10   0   1      167.67      174.36     25.01 o 
  12   0   1       35.17       16.93     14.10 o 
   0   1   1    15569.40    13828.94    237.09 o 
   1   1   1     4691.80     5149.67     39.34 o 
   2   1   1      110.32      101.38      7.17 o 
   3   1   1     4547.27     4838.01     54.11 o 
   4   1   1      372.38      417.78     19.04 o 
   5   1   1      150.37      138.49     13.50 o 
   6   1   1      136.89      128.76     13.95 o 
   7   1   1      219.58      304.76     22.20 o 
   8   1   1      830.03      670.58     36.63 o 
   9   1   1       48.90       35.89     17.57 o 
  10   1   1      201.23      193.74     23.45 o 
  11   1   1       64.01       68.02     15.89 o 
  12   1   1       26.54       12.17     11.10 o 
   1   2   1    10490.32    10976.55     68.34 o 
   2   2   1     5886.69     5510.13     54.84 o 
   3   2   1      391.37      346.60     16.67 o 
   4   2   1      820.82      883.49     28.85 o 
   5   2   1      190.11      185.08     16.28 o 
   6   2   1      228.14      231.10     19.90 o 
   7   2   1       12.03        5.94      9.55 o 
   8   2   1       16.07        5.15     13.92 o 
   9   2   1      113.13      127.69     19.82 o 
  10   2   1       98.20       90.71     21.44 o 
  11   2   1       38.84       38.53     14.94 o 
  12   2   1       37.06       56.50     15.44 o 
   0   3   1     5695.60     5228.27     54.67 o 
   1   3   1      588.17      630.98     20.04 o 
   2   3   1       25.82       21.82      5.28 o 
   3   3   1     2389.93     2128.34      4.35 o 
   4   3   1      128.27       78.09     10.07 o 
   5   3   1      487.51      580.17     28.38 o 
   6   3   1      738.61      703.26     34.90 o 
   7   3   1      243.15      262.60     23.66 o 
   8   3   1      290.99      281.32     28.21 o 
   9   3   1       34.74       48.89     17.30 o 
  10   3   1      188.42      175.07     29.21 o 
  11   3   1       98.80       77.92     19.84 o 
   1   4   1     2777.86     2711.64     45.71 o 
   2   4   1      350.95      314.25     10.93 o 
   3   4   1       20.09        1.93      5.54 o 
   4   4   1      135.24      156.64     15.74 o 
   5   4   1      613.98      644.97     31.49 o 
   6   4   1       59.05       82.83     14.15 o 
   7   4   1      118.21       90.89     19.21 o 
   8   4   1      168.67      201.31     24.42 o 
   9   4   1      210.13      246.67     25.70 o 
  10   4   1       27.30       15.50     12.31 o 
  11   4   1        6.75       17.30     12.32 o 
   0   5   1     2014.35     2253.19     48.80 o 
   1   5   1     1217.52     1252.77     35.89 o 
   2   5   1      700.43      582.74     26.26 o 
   3   5   1      261.81      265.45     19.37 o 
   4   5   1      629.37      681.29     32.15 o 
   5   5   1      894.00      847.22     39.94 o 
   6   5   1      141.09      155.92     20.04 o 
   7   5   1      300.90      215.30     23.69 o 
   8   5   1       37.61       67.20     16.93 o 
   9   5   1       35.26       34.81     18.24 o 
  10   5   1        1.61        6.76     11.57 o 
  11   5   1       20.20       57.30     15.11 o 
   1   6   1      105.84       88.74     13.13 o 
   2   6   1      326.60      311.84     22.20 o 
   3   6   1      245.47      273.19     23.45 o 
   4   6   1       93.31       99.47     16.91 o 
   5   6   1       35.85        8.08     14.40 o 
   6   6   1      133.88      126.54     20.87 o 
   7   6   1      203.33      222.52     25.51 o 
   8   6   1       13.29       14.91     11.74 o 
   9   6   1      184.92      188.21     26.75 o 
  10   6   1       47.50       17.52     18.13 o 
   0   7   1      419.98      437.35     27.04 o 
   1   7   1      207.97      230.79     20.26 o 
   2   7   1      431.45      356.52     26.28 o 
   3   7   1      376.99      400.75     27.71 o 
   4   7   1       28.87        9.67     15.87 o 
   5   7   1     1019.83     1191.14     50.20 o 
   6   7   1       28.05       31.11     13.19 o 
   7   7   1      109.71      148.03     19.72 o 
   8   7   1        9.06        2.09     13.21 o 
   9   7   1        6.13       11.03     15.48 o 
  10   7   1      123.65      112.24     19.32 o 
   1   8   1       11.72       13.10      8.31 o 
   2   8   1       29.47       14.54     11.64 o 
   3   8   1      264.81      254.19     24.03 o 
   4   8   1      426.40      422.74     32.36 o 
   5   8   1       42.81       50.41     16.00 o 
   6   8   1       63.08       37.13     13.33 o 
   7   8   1       22.35       23.79     13.73 o 
   8   8   1        8.85       16.40     16.40 o 
   9   8   1        7.28       16.32     16.32 o 
   0   9   1      344.88      305.14     26.23 o 
   1   9   1       29.06       41.18     13.64 o 
   2   9   1      303.22      292.73     26.72 o 
   3   9   1      118.65      107.93     15.26 o 
   4   9   1       90.26       86.62     18.86 o 
   5   9   1       79.55       88.49     21.95 o 
   6   9   1       15.70       16.81     10.37 o 
   7   9   1        0.30       10.79      8.92 o 
   8   9   1       22.26       33.80      9.95 o 
   1  10   1      100.01       69.69     14.65 o 
   2  10   1       10.82       23.66     14.51 o 
   3  10   1       22.06       14.04     14.04 o 
   4  10   1       33.79       10.30      8.38 o 
   5  10   1        0.28       11.20     11.20 o 
   6  10   1       23.10       50.29     12.52 o 
   7  10   1        5.82       10.19     12.51 o 
   0  11   1      164.91      166.77     22.28 o 
   1  11   1       34.02       55.22     16.76 o 
   2  11   1       20.64       28.39     14.30 o 
   3  11   1        2.54       11.14     11.14 o 
   4  11   1       25.84       28.23     10.35 o 
   5  11   1        1.85       14.04     11.20 o 
   1  12   1        1.02        4.03     10.45 o 
   2  12   1       27.82       28.97     10.06 o 
   0   0   2     4374.38     4656.98     30.28 o 
   2   0   2    26920.29    26444.26    431.32 o 
   4   0   2     3874.57     3512.82     44.79 o 
   6   0   2       62.38       30.42      9.65 o 
   8   0   2      460.89      553.65     34.67 o 
  10   0   2      144.26      207.75     24.63 o 
  12   0   2       47.71       45.29     13.51 o 
   1   1   2     1152.42     1369.14     22.00 o 
   2   1   2    10344.95    10101.11     68.03 o 
   3   1   2     3170.11     3436.22     46.16 o 
   4   1   2      238.65      191.02     12.85 o 
   5   1   2      408.97      373.15     20.13 o 
   6   1   2      373.38      329.79     22.65 o 
   7   1   2      120.62       74.67     13.84 o 
   8   1   2       26.35       26.54     12.65 o 
   9   1   2       65.43       45.03     17.29 o 
  10   1   2      100.21       69.52     22.87 o 
  11   1   2        4.84        2.09     12.74 o 
  12   1   2       67.53       66.39     17.48 o 
   0   2   2     6783.08     6031.76     51.63 o 
   1   2   2     4002.88     3978.86     43.70 o 
   2   2   2     3620.89     3507.93     45.62 o 
   3   2   2     1592.70     1494.56     27.25 o 
   4   2   2      359.15      436.17     21.40 o 
   5   2   2     1372.93     1456.72     41.88 o 
   6   2   2       27.49       58.60     10.65 o 
   7   2   2      304.29      308.97     24.02 o 
   8   2   2      388.57      485.85     34.03 o 
   9   2   2        9.57        3.95     13.80 o 
  10   2   2      280.55      299.78     31.40 o 
  11   2   2       70.24       82.17     16.68 o 
   1   3   2     1757.62     1912.78     35.12 o 
   2   3   2      515.29      472.65     13.99 o 
   3   3   2     1044.92      989.31     25.46 o 
   4   3   2      675.53      524.56     24.91 o 
   5   3   2       37.48       53.60     11.23 o 
   6   3   2       47.72       56.66     11.64 o 
   7   3   2      612.14      603.06     36.68 o 
   8   3   2      122.79      173.15     21.61 o 
   9   3   2       72.65       70.87     17.10 o 
  10   3   2      132.48      130.32     22.98 o 
  11   3   2       13.42        2.02     17.19 o 
   0   4   2       27.33       14.48      6.49 o 
   1   4   2      945.71      970.85     28.95 o 
   2   4   2      178.16      152.72     10.36 o 
   3   4   2     1958.54     1639.46     42.79 o 
   4   4   2       67.22       80.08     11.62 o 
   5   4   2      340.51      347.18     23.39 o 
   6   4   2      111.26      110.43     15.88 o 
   7   4   2       15.02       13.83     11.49 o 
   8   4   2       27.28       25.41     17.19 o 
   9   4   2       22.89        0.00     15.45 o 
  10   4   2       32.49       39.34     15.06 o 
  11   4   2       95.09       57.49     17.73 o 
   1   5   2        7.69       16.56      6.67 o 
   2   5   2      277.77      265.00     12.33 o 
   3   5   2     1203.79     1363.01     42.91 o 
   4   5   2       97.42       99.68     15.72 o 
   5   5   2      348.54      376.50     26.54 o 
   6   5   2       43.42       13.26     15.35 o 
   7   5   2      320.49      344.87     29.28 o 
   8   5   2      101.13      106.55     22.22 o 
   9   5   2       21.59       25.98     15.02 o 
  10   5   2       12.62        4.31     16.37 o 
  11   5   2       15.94       12.62     12.62 o 
   0   6   2     1146.72     1190.15     39.37 o 
   1   6   2      286.75      323.41     21.51 o 
   2   6   2      224.04      249.65     19.60 o 
   3   6   2      904.25     1012.12     41.37 o 
   4   6   2       64.14       63.03     11.94 o 
   5   6   2      389.03      397.22     28.78 o 
   6   6   2       37.84       67.20     16.21 o 
   7   6   2      827.65      960.96     49.51 o 
   8   6   2       66.01       53.50     19.78 o 
   9   6   2       58.43       50.84     17.93 o 
  10   6   2       20.19       36.97     14.87 o 
   1   7   2      156.50      144.51     19.34 o 
   2   7   2       44.52       58.04     13.20 o 
   3   7   2      477.82      513.30     32.83 o 
   4   7   2       21.72       25.00      6.57 o 
   5   7   2       31.23       25.33     14.18 o 
   6   7   2       28.83       41.43     17.83 o 
   7   7   2      117.28      161.97     24.18 o 
   8   7   2       39.98       39.53     19.42 o 
   9   7   2       27.98        6.73     17.46 o 
   0   8   2      306.72      233.95     23.01 o 
   1   8   2       35.06       15.02      8.65 o 
   2   8   2      721.58      779.15     40.54 o 
   3   8   2      402.70      407.56     30.15 o 
   4   8   2       33.66       48.17     13.09 o 
   5   8   2       74.91       78.90     19.11 o 
   6   8   2       84.95       54.14     16.53 o 
   7   8   2       47.14       41.23     15.12 o 
   8   8   2       12.85       32.88     11.45 o 
   9   8   2       18.45       25.54     14.84 o 
   1   9   2       19.39       24.71      8.24 o 
   2   9   2      176.36      201.93     25.45 o 
   3   9   2      134.60      119.57     15.47 o 
   4   9   2       88.90      100.09     19.78 o 
   5   9   2       66.01       74.89     22.13 o 
   6   9   2       19.60       12.85     12.85 o 
   7   9   2        8.92       23.82     13.88 o 
   8   9   2        2.96        2.05     13.43 o 
   0  10   2       88.10       83.53     21.48 o 
   1  10   2       31.88       37.17     12.31 o 
   2  10   2      141.58      116.53     21.91 o 
   3  10   2       29.88       48.99     13.30 o 
   4  10   2       29.33       29.22     15.59 o 
   5  10   2       31.65        8.54     12.29 o 
   6  10   2       30.26       37.97     14.68 o 
   7  10   2        5.32       12.99     12.99 o 
   1  11   2        7.39       12.66     11.58 o 
   2  11   2        3.78       12.38     12.38 o 
   3  11   2       10.90        0.00     10.03 o 
   4  11   2       21.89        2.08     13.98 o 
   5  11   2        6.13        8.00     10.67 o 
   0  12   2        9.15        4.11      7.84 o 
   1  12   2        5.71        6.20      9.31 o 
   2  12   2       25.68       25.31     12.83 o 
   2   0   3    13542.68    13119.81    322.59 o 
   4   0   3     2446.76     2066.49     41.32 o 
   6   0   3      484.44      428.97     17.12 o 
   8   0   3      298.20      393.77     28.72 o 
  10   0   3      106.21      116.21     23.24 o 
  12   0   3       87.94       74.52     19.78 o 
   0   1   3     7819.71     6378.53    202.94 o 
   1   1   3     2213.54     2283.02     30.29 o 
   2   1   3    18605.75    18359.57    394.42 o 
   3   1   3      223.84      214.24     13.08 o 
   4   1   3      242.62      220.54     14.19 o 
   5   1   3     1749.29     1389.51     38.37 o 
   6   1   3      654.48      740.01     32.39 o 
   7   1   3       13.36        4.15      7.32 o 
   8   1   3      614.63      603.70     35.80 o 
   9   1   3       85.02       78.76     16.61 o 
  10   1   3      171.44      181.49     23.77 o 
  11   1   3       37.90       79.76     17.35 o 
  12   1   3       48.52        2.10     17.79 o 
   1   2   3      694.97      628.03     19.06 o 
   2   2   3      131.63      164.95     11.19 o 
   3   2   3      344.42      400.75     18.11 o 
   4   2   3      270.55      346.75     19.20 o 
   5   2   3      100.56      112.81     13.61 o 
   6   2   3       82.14       81.66     12.24 o 
   7   2   3      138.33      154.91     18.07 o 
   8   2   3       13.10       18.93     11.95 o 
   9   2   3       22.08       15.45     10.86 o 
  10   2   3       25.85       28.69     13.55 o 
  11   2   3        5.93       12.47     13.47 o 
   0   3   3     3093.56     3253.88     47.13 o 
   1   3   3      200.37      242.96     13.89 o 
   2   3   3      914.87      826.56     17.98 o 
   3   3   3     2885.61     2659.71     31.80 o 
   4   3   3     4056.48     3931.95     66.45 o 
   5   3   3      768.81      825.88     33.32 o 
   6   3   3       88.08       89.84     14.19 o 
   7   3   3      495.09      507.64     33.29 o 
   8   3   3      109.04      134.32     20.31 o 
   9   3   3      207.22      211.31     27.27 o 
  10   3   3       55.05       52.83     21.36 o 
  11   3   3       54.22       73.10     15.17 o 
   1   4   3      259.50      319.66     17.79 o 
   2   4   3      907.57      817.67     24.30 o 
   3   4   3      429.72      463.09     24.84 o 
   4   4   3      141.35      118.44     14.45 o 
   5   4   3       91.21       79.20     15.11 o 
   6   4   3      221.52      264.43     24.37 o 
   7   4   3      559.03      539.17     26.87 o 
   8   4   3      445.78      439.43     36.94 o 
   9   4   3       91.49       85.83     21.03 o 
  10   4   3        5.61       13.00     13.00 o 
  11   4   3       26.09       16.71     16.52 o 
   0   5   3      269.74      269.85     18.26 o 
   1   5   3     1113.85     1312.52     39.24 o 
   2   5   3      585.01      524.29     13.03 o 
   3   5   3      685.46      769.42     33.16 o 
   4   5   3      552.90      713.71     32.97 o 
   5   5   3      515.02      643.88     36.94 o 
   6   5   3      161.51      158.06     21.01 o 
   7   5   3      271.67      355.43     29.34 o 
   8   5   3       45.97       39.18     18.34 o 
   9   5   3        7.96        4.24     14.36 o 
  10   5   3       33.43       45.63     14.57 o 
  11   5   3      101.02      116.89     20.31 o 
   1   6   3      582.92      652.52     31.74 o 
   2   6   3        2.22        6.40      7.68 o 
   3   6   3       66.00       83.48     15.71 o 
   4   6   3       40.39       47.27     12.47 o 
   5   6   3       31.56       21.92     13.05 o 
   6   6   3       45.77       37.14     18.44 o 
   7   6   3      484.57      484.63     40.19 o 
   8   6   3       67.32       64.42     18.23 o 
   9   6   3        2.69        8.75     12.56 o 
  10   6   3        2.95        2.16      9.46 o 
   0   7   3      242.27      220.22     23.26 o 
   1   7   3       25.66       33.91     10.09 o 
   2   7   3      145.51      108.96     16.88 o 
   3   7   3      469.81      513.82     33.60 o 
   4   7   3       87.12      113.48     18.26 o 
   5   7   3      201.99      232.48     24.12 o 
   6   7   3       90.36      108.22     21.23 o 
   7   7   3      218.22      216.78     28.10 o 
   8   7   3      103.21       92.34     17.91 o 
   9   7   3        3.64       13.07     15.15 o 
   1   8   3      328.99      234.96     22.90 o 
   2   8   3      361.59      290.58     26.75 o 
   3   8   3       60.62       50.61     16.87 o 
   4   8   3        3.48        7.51      9.02 o 
   5   8   3       18.28       16.08     12.37 o 
   6   8   3      213.04      215.73     24.29 o 
   7   8   3       72.47       45.94     19.66 o 
   8   8   3       20.43       21.87     13.88 o 
   9   8   3        2.84        4.25     13.30 o 
   0   9   3      319.98      223.61     25.55 o 
   1   9   3       90.33      102.07     16.30 o 
   2   9   3       80.63       80.74     16.34 o 
   3   9   3        8.46       23.65     11.83 o 
   4   9   3       29.70       24.51     18.08 o 
   5   9   3       72.98      103.57     18.77 o 
   6   9   3      108.36      108.07     18.61 o 
   7   9   3        4.80       36.86     12.77 o 
   8   9   3       15.29       16.76     12.89 o 
   1  10   3       42.03       31.25     13.02 o 
   2  10   3       97.21       92.19     22.13 o 
   3  10   3        7.94        2.01     14.53 o 
   4  10   3       53.61       27.41     12.84 o 
   5  10   3        8.37        6.46     11.04 o 
   6  10   3       35.55       29.62     10.72 o 
   0  11   3       22.53       10.84     10.84 o 
   1  11   3        8.09       12.81      8.97 o 
   2  11   3       35.70       54.04     13.86 o 
   3  11   3       13.32       10.26      6.91 o 
   4  11   3        1.53       12.28      7.18 o 
   5  11   3        8.83       24.25     13.10 o 
   1  12   3       15.95       16.25     11.56 o 
   2  12   3       16.78       41.19     13.16 o 
   0   0   4     5313.61     5312.75     44.75 o 
   2   0   4    14057.38    12837.91     81.31 o 
   4   0   4      727.41      647.68     19.70 o 
   6   0   4      198.30      194.45     17.66 o 
   8   0   4      219.60      269.83     26.51 o 
  10   0   4      244.64      255.95     25.74 o 
   1   1   4     7664.75     8208.68     61.53 o 
   2   1   4      187.46      172.27     11.25 o 
   3   1   4     2535.24     2551.79     41.66 o 
   4   1   4     3354.44     3617.85     56.00 o 
   5   1   4      429.61      485.62     24.33 o 
   6   1   4       73.14       73.57     12.18 o 
   7   1   4       82.25       95.05     13.12 o 
   8   1   4       49.69       15.14     11.23 o 
   9   1   4       87.99       70.23     19.89 o 
  10   1   4       33.40       12.27     19.53 o 
  11   1   4       15.81       18.85      9.63 o 
   0   2   4       15.05        2.41      4.82 o 
   1   2   4     2648.91     2976.23     42.34 o 
   2   2   4     1112.54     1207.18     29.13 o 
   3   2   4     1820.52     1859.23     38.94 o 
   4   2   4      262.05      280.74     18.13 o 
   5   2   4     1284.80     1363.22     40.59 o 
   6   2   4      392.95      402.83     26.49 o 
   7   2   4      401.02      461.60     28.36 o 
   8   2   4      216.49      243.74     22.73 o 
   9   2   4       73.92       68.87     17.51 o 
  10   2   4      288.96      293.37     30.73 o 
  11   2   4       35.86       32.79     16.49 o 
   1   3   4      674.25      818.11     25.85 o 
   2   3   4       39.54       25.65      5.70 o 
   3   3   4     1045.16      894.71     29.87 o 
   4   3   4      291.89      263.28     19.06 o 
   5   3   4       45.52       37.95      9.93 o 
   6   3   4      271.55      252.12     20.44 o 
   7   3   4      312.20      371.37     27.72 o 
   8   3   4      158.46      134.13     20.19 o 
   9   3   4       77.14       41.92     15.96 o 
  10   3   4      150.80      183.19     21.47 o 
  11   3   4       20.17        8.23     14.53 o 
   0   4   4     1654.96     1686.78     40.09 o 
   1   4   4       12.71       24.78      7.72 o 
   2   4   4     1486.99     1325.02     25.99 o 
   3   4   4     1107.61     1073.06     36.01 o 
   4   4   4       81.22       87.48     11.49 o 
   5   4   4      541.10      563.98     31.94 o 
   6   4   4      297.95      353.53     26.69 o 
   7   4   4      323.69      302.05     26.92 o 
   8   4   4      433.56      483.19     35.67 o 
   9   4   4       71.38       39.59     17.07 o 
  10   4   4       57.56       21.27     12.46 o 
  11   4   4       19.70        8.09     11.58 o 
   1   5   4      200.67      273.77     18.83 o 
   2   5   4      599.12      563.88     20.29 o 
   3   5   4      287.22      287.27     22.13 o 
   4   5   4      108.83      126.86     15.33 o 
   5   5   4      390.27      344.12     21.97 o 
   6   5   4      228.89      293.75     24.50 o 
   7   5   4      170.61      160.89     26.90 o 
   8   5   4       55.78       64.13     16.90 o 
   9   5   4       83.56      127.03     19.67 o 
  10   5   4        3.97        8.65     14.22 o 
   0   6   4      470.57      435.60     26.87 o 
   1   6   4       21.26       41.99     10.83 o 
   2   6   4       19.37       16.36      9.50 o 
   3   6   4      549.96      474.94     30.90 o 
   4   6   4       37.61       30.16     11.11 o 
   5   6   4      944.85     1170.17     48.84 o 
   6   6   4      162.42      113.78     21.92 o 
   7   6   4      120.47      120.51     21.05 o 
   8   6   4       18.74       38.74     16.60 o 
   9   6   4       17.06       32.83     12.56 o 
  10   6   4        0.13        6.34     13.25 o 
   1   7   4      147.32      156.81     19.47 o 
   2   7   4      336.19      358.35     27.30 o 
   3   7   4       18.36        4.98     14.42 o 
   4   7   4      224.13      226.23     24.32 o 
   5   7   4       67.38       86.04     15.03 o 
   6   7   4       18.78       40.83     13.44 o 
   7   7   4        9.63        6.33     15.33 o 
   8   7   4      115.02       76.98     22.70 o 
   9   7   4       71.25       80.40     21.37 o 
   0   8   4      794.79      730.47     32.28 o 
   1   8   4      217.35      229.13     22.60 o 
   2   8   4      157.87      212.11     23.45 o 
   3   8   4      269.62      307.94     29.46 o 
   4   8   4       97.67       88.05     21.82 o 
   5   8   4      121.03      135.69     23.15 o 
   6   8   4       21.72       19.24     13.46 o 
   7   8   4      146.06      195.43     26.78 o 
   8   8   4       58.26       37.10     14.92 o 
   1   9   4        1.61       15.09     15.09 o 
   2   9   4       37.11       35.64     14.60 o 
   3   9   4       16.17       24.43     15.64 o 
   4   9   4      110.65      104.25     21.80 o 
   5   9   4       64.33       51.53     19.73 o 
   6   9   4       90.83      152.58     21.83 o 
   7   9   4       22.93       17.31     14.46 o 
   8   9   4        7.15        4.16     11.76 o 
   0  10   4       97.41       77.84     13.77 o 
   1  10   4       36.02       39.88     17.93 o 
   2  10   4      153.13      117.08     23.69 o 
   3  10   4       15.93       21.14      9.90 o 
   4  10   4       12.92        8.50     15.47 o 
   5  10   4       29.56       27.82      9.35 o 
   6  10   4        1.45        6.37     11.00 o 
   1  11   4        3.59       23.47     10.15 o 
   2  11   4       10.80        4.29     14.90 o 
   3  11   4        6.69        2.16     10.05 o 
   4  11   4       14.90        4.14     14.09 o 
   5  11   4        5.97        2.11     11.92 o 
   0  12   4       36.67       49.00     15.85 o 
   1  12   4        0.37        4.09     11.90 o 
   2   0   5     2396.93     2018.04     35.41 o 
   4   0   5     7009.38     7377.43     83.11 o 
   6   0   5      250.19      248.38     21.28 o 
   8   0   5       41.05       50.69     15.02 o 
  10   0   5       45.01       38.98     19.36 o 
   0   1   5     9142.66     8294.73     66.96 o 
   1   1   5      310.94      294.11     13.42 o 
   2   1   5     5485.56     5671.01     58.92 o 
   3   1   5       51.79       69.03      9.40 o 
   4   1   5      348.36      415.71     20.98 o 
   5   1   5     1940.80     2261.26     51.12 o 
   6   1   5       48.25       53.66     10.78 o 
   7   1   5      234.97      229.99     23.14 o 
   8   1   5      127.14       99.95     16.61 o 
   9   1   5       40.79       15.31     11.96 o 
  10   1   5      330.59      347.12     32.56 o 
  11   1   5        6.89       25.40     14.63 o 
   1   2   5     5187.73     5408.71     60.43 o 
   2   2   5      987.84      920.11     21.92 o 
   3   2   5      419.14      473.48     21.02 o 
   4   2   5      828.14      813.47     29.98 o 
   5   2   5      105.10       69.95     12.93 o 
   6   2   5       71.50       57.57     14.52 o 
   7   2   5        7.34       13.61     10.94 o 
   8   2   5       75.76       50.54     10.35 o 
   9   2   5      171.18      216.53     23.49 o 
  10   2   5      139.64      103.59     24.05 o 
  11   2   5       16.37       28.39     12.47 o 
   0   3   5      199.82      255.63     14.46 o 
   1   3   5     1268.48     1476.85     35.77 o 
   2   3   5     1969.37     1820.57     34.83 o 
   3   3   5     1983.49     1886.51     30.41 o 
   4   3   5      591.91      628.99     28.44 o 
   5   3   5      428.09      425.81     25.42 o 
   6   3   5       28.98       13.09     10.32 o 
   7   3   5       42.98       34.50     12.50 o 
   8   3   5      183.55      216.90     24.42 o 
   9   3   5      134.88      176.51     22.09 o 
  10   3   5       91.24       65.86     20.88 o 
  11   3   5        7.55        4.07     12.40 o 
   1   4   5      342.49      389.69     22.04 o 
   2   4   5       10.36       12.51      5.59 o 
   3   4   5      270.17      266.58     23.68 o 
   4   4   5      148.19      163.09     18.06 o 
   5   4   5      287.19      358.19     24.01 o 
   6   4   5      291.18      329.61     26.73 o 
   7   4   5      237.35      210.20     18.90 o 
   8   4   5       40.76       58.69     18.49 o 
   9   4   5       63.46       82.64     20.13 o 
  10   4   5       63.26       43.99     18.14 o 
  11   4   5        8.32        9.93      9.57 o 
   0   5   5      470.85      549.31     27.32 o 
   1   5   5      374.89      427.21     24.38 o 
   2   5   5       54.91       74.52     13.23 o 
   3   5   5     1243.29     1186.40     42.63 o 
   4   5   5      220.98      168.78     18.96 o 
   5   5   5     1165.23     1226.34     48.36 o 
   6   5   5      337.53      388.48     29.94 o 
   7   5   5       29.69        5.89     12.04 o 
   8   5   5       14.65       29.09     13.69 o 
   9   5   5        7.26       10.63     15.60 o 
  10   5   5        7.99       13.59     13.59 o 
   1   6   5      210.87      243.79     20.99 o 
   2   6   5       76.56       73.92     11.92 o 
   3   6   5      328.82      308.65     20.74 o 
   4   6   5       24.06        5.09      8.58 o 
   5   6   5      389.06      425.83     32.14 o 
   6   6   5      227.60      208.81     24.24 o 
   7   6   5       78.70       72.22     21.89 o 
   8   6   5       23.07       10.89     15.16 o 
   9   6   5      177.68      199.91     24.53 o 
  10   6   5        1.60       11.16     11.16 o 
   0   7   5       94.61       58.59     14.32 o 
   1   7   5       75.70       92.79     14.93 o 
   2   7   5       39.19       41.64     13.70 o 
   3   7   5      174.06      261.41     25.37 o 
   4   7   5       41.35       22.23     12.70 o 
   5   7   5      721.58      667.99     41.16 o 
   6   7   5      143.72      141.00     22.78 o 
   7   7   5       66.49      114.54     18.33 o 
   8   7   5      116.18      136.14     18.97 o 
   9   7   5        4.36        8.53     15.47 o 
   1   8   5      328.64      326.64     29.55 o 
   2   8   5       55.44       65.35     17.58 o 
   3   8   5       22.66       15.33     15.33 o 
   4   8   5       24.24       24.05     14.07 o 
   5   8   5        3.43       22.95     11.22 o 
   6   8   5       91.92      128.03     21.77 o 
   7   8   5       35.81       35.19     17.70 o 
   8   8   5       81.99       69.43     18.67 o 
   0   9   5      506.98      574.94     39.17 o 
   1   9   5      234.34      236.11     26.15 o 
   2   9   5       27.54       26.54     16.02 o 
   3   9   5       28.06       10.34     12.31 o 
   4   9   5        1.15        4.33     13.46 o 
   5   9   5       22.23       21.76     15.74 o 
   6   9   5        1.77        4.36     14.85 o 
   7   9   5       18.37       32.42     12.41 o 
   1  10   5        7.84       17.10     17.80 o 
   2  10   5       50.74       27.71     12.93 o 
   3  10   5        3.07        2.03      9.46 o 
   4  10   5       68.54       41.04     11.94 o 
   5  10   5        6.59        4.32     10.08 o 
   6  10   5       23.83       10.64     15.38 o 
   0  11   5       71.13      110.93     18.62 o 
   1  11   5       16.75        2.09      9.37 o 
   2  11   5        8.66        6.30     14.23 o 
   3  11   5        8.70       18.79     10.96 o 
   4  11   5       15.89        8.18     14.87 o 
   0   0   6     5894.88     5632.71     57.05 o 
   2   0   6     1062.98     1138.06     28.95 o 
   4   0   6      975.99     1069.04     34.31 o 
   6   0   6     2082.74     1668.59     50.99 o 
   8   0   6      355.34      425.34     34.09 o 
  10   0   6      276.87      311.89     31.96 o 
   1   1   6      270.89      252.28     13.57 o 
   2   1   6     1423.74     1552.11     33.12 o 
   3   1   6      961.34     1069.23     30.38 o 
   4   1   6     3771.20     3543.32     52.47 o 
   5   1   6       10.27        2.13     10.64 o 
   6   1   6      259.85      300.22     22.44 o 
   7   1   6       66.64       41.65     14.46 o 
   8   1   6      168.24      152.62     15.93 o 
   9   1   6        8.49        4.07     13.16 o 
  10   1   6       26.42       44.34     15.08 o 
  11   1   6       13.59       31.97     12.27 o 
   0   2   6     3601.25     3623.53     52.06 o 
   1   2   6       67.77       84.41      8.99 o 
   2   2   6      972.70      878.85     17.99 o 
   3   2   6      100.88       89.46     11.57 o 
   4   2   6      203.16      229.58     17.21 o 
   5   2   6      378.87      345.10     23.27 o 
   6   2   6      543.39      581.74     30.69 o 
   7   2   6      185.89      154.23     19.00 o 
   8   2   6      368.76      324.60     28.29 o 
   9   2   6       16.94       32.77     13.29 o 
  10   2   6       95.24      117.64     20.84 o 
  11   2   6       10.22       34.28     12.92 o 
   1   3   6     1965.95     1864.43     41.95 o 
   2   3   6      958.34     1084.66     33.46 o 
   3   3   6     1153.52     1193.50     36.09 o 
   4   3   6       52.67       57.69     11.20 o 
   5   3   6       66.95       83.95     12.67 o 
   6   3   6      157.84      203.57     20.33 o 
   7   3   6      512.10      545.01     35.85 o 
   8   3   6       18.05       44.27     14.35 o 
   9   3   6       75.14       72.11     10.89 o 
  10   3   6      106.29       99.84     21.34 o 
  11   3   6        1.43        3.94      9.30 o 
   0   4   6      741.22      824.92     30.61 o 
   1   4   6      435.36      385.01     22.18 o 
   2   4   6      467.22      447.28     24.35 o 
   3   4   6      223.67      197.10     17.63 o 
   4   4   6        7.28       13.29      6.25 o 
   5   4   6     1262.79     1384.20     49.44 o 
   6   4   6      147.92      176.80     22.29 o 
   7   4   6      349.77      273.31     27.35 o 
   8   4   6        7.86       19.53     14.23 o 
   9   4   6       26.28       12.38     18.24 o 
  10   4   6       69.95       55.66     15.53 o 
  11   4   6       35.80       35.07     10.72 o 
   1   5   6      113.70       80.60     12.33 o 
   2   5   6      356.16      328.92     20.27 o 
   3   5   6      147.62      153.95     18.67 o 
   4   5   6      138.50      130.20     18.22 o 
   5   5   6      608.60      673.55     39.21 o 
   6   5   6      366.68      397.78     30.98 o 
   7   5   6      167.80      209.18     24.72 o 
   8   5   6      144.15      153.14     22.25 o 
   9   5   6      137.08      171.40     21.09 o 
  10   5   6        2.07       10.41     11.18 o 
   0   6   6      814.56      759.57     38.46 o 
   1   6   6      154.22      125.58     16.89 o 
   2   6   6        2.66        4.69      6.90 o 
   3   6   6      206.58      137.05     18.56 o 
   4   6   6       15.66        6.75      9.98 o 
   5   6   6      463.54      334.71     31.08 o 
   6   6   6      106.79       86.73     24.34 o 
   7   6   6      129.16      168.69     21.83 o 
   8   6   6        3.12       11.59     11.59 o 
   9   6   6       70.65       87.95     24.02 o 
  10   6   6       12.19        6.08     10.55 o 
   1   7   6      430.48      455.19     33.34 o 
   2   7   6       44.77       40.21     12.86 o 
   3   7   6      236.46      285.35     27.59 o 
   4   7   6      115.32       87.66     21.31 o 
   5   7   6       49.61       30.21     13.54 o 
   6   7   6       45.78       77.88     17.33 o 
   7   7   6       19.43       41.32     13.30 o 
   8   7   6        8.95        4.36      8.72 o 
   9   7   6       77.97       80.26     19.00 o 
   0   8   6     1605.65     1813.79     65.58 o 
   1   8   6      543.94      687.32     41.16 o 
   2   8   6      331.49      313.40     30.33 o 
   3   8   6       69.31       79.99     17.31 o 
   4   8   6       84.11       97.07     16.69 o 
   5   8   6       10.48       25.61     11.69 o 
   6   8   6       20.67       15.39     15.39 o 
   7   8   6       22.51       30.80      9.90 o 
   8   8   6      106.28       96.57     20.74 o 
   1   9   6      103.67       87.59     20.77 o 
   2   9   6      142.30      161.65     23.96 o 
   3   9   6        0.20       12.86     12.86 o 
   4   9   6       16.40        6.48     13.43 o 
   5   9   6       30.54       48.42     14.91 o 
   6   9   6       18.32       21.93     11.60 o 
   7   9   6        1.81        0.00     12.89 o 
   0  10   6      275.88      297.07     31.68 o 
   1  10   6        7.34       23.59     13.64 o 
   2  10   6       49.91       47.76     16.61 o 
   3  10   6       19.41        6.51      8.53 o 
   4  10   6        7.10       13.13     10.76 o 
   5  10   6        2.46       16.40     16.40 o 
   6  10   6       62.84       96.30     20.23 o 
   1  11   6        1.52        2.04     10.19 o 
   2  11   6       14.19       14.88     14.08 o 
   3  11   6        1.04       10.63     10.63 o 
   4  11   6       26.12       57.67     13.14 o 
   2   0   7     1503.86     1691.28     37.34 o 
   4   0   7     1782.87     1923.38     48.02 o 
   6   0   7     2121.34     1935.03     50.21 o 
   8   0   7       82.48      106.60     20.12 o 
  10   0   7       69.02       66.89     22.30 o 
   0   1   7       63.53       77.31      9.14 o 
   1   1   7      536.56      548.71     20.73 o 
   2   1   7     3146.60     3327.90     51.67 o 
   3   1   7      680.95      739.70     27.63 o 
   4   1   7     1435.87     1553.92     41.05 o 
   5   1   7      168.32      183.03     18.63 o 
   6   1   7     1061.95     1242.84     45.07 o 
   7   1   7      239.87      292.78     24.17 o 
   8   1   7      114.49      107.14     13.77 o 
   9   1   7       70.59       52.54     13.38 o 
  10   1   7       69.65       74.87     22.79 o 
  11   1   7        0.48       16.06     16.06 o 
   1   2   7      294.27      309.33     17.10 o 
   2   2   7      369.09      348.91     11.67 o 
   3   2   7     2082.64     2315.09     49.10 o 
   4   2   7      354.79      397.79     22.09 o 
   5   2   7        4.91       10.89      4.73 o 
   6   2   7      469.81      508.69     30.33 o 
   7   2   7      659.38      644.91     36.58 o 
   8   2   7      222.29      151.25     20.26 o 
   9   2   7       50.30       68.29     17.18 o 
  10   2   7       27.85       46.77     13.99 o 
  11   2   7       30.57        0.00     17.71 o 
   0   3   7     1251.32     1534.46     40.16 o 
   1   3   7     1294.51     1509.47     40.57 o 
   2   3   7       53.49       61.21     10.11 o 
   3   3   7      333.18      277.13     20.09 o 
   4   3   7      285.02      295.08     22.14 o 
   5   3   7     1343.03     1493.79     49.34 o 
   6   3   7       85.66       68.01     15.90 o 
   7   3   7      396.49      418.55     32.13 o 
   8   3   7      203.36      217.74     21.58 o 
   9   3   7       21.30       13.52     13.52 o 
  10   3   7       25.54       22.13     11.87 o 
  11   3   7       24.19       19.49     13.97 o 
   1   4   7      278.29      239.71     18.02 o 
   2   4   7       17.14        7.21      5.87 o 
   3   4   7       81.37       62.84     12.57 o 
   4   4   7        1.99        7.50      7.50 o 
   5   4   7      116.57      125.65     18.42 o 
   6   4   7        5.86       16.65     12.12 o 
   7   4   7      173.57      168.35     22.15 o 
   8   4   7      116.42      145.25     20.01 o 
   9   4   7       73.35       75.42     18.14 o 
  10   4   7       10.23       18.28      7.78 o 
   0   5   7     1507.45     1659.45     48.93 o 
   1   5   7      147.64      167.00     17.61 o 
   2   5   7       47.52       37.82      8.83 o 
   3   5   7      676.04      680.53     34.97 o 
   4   5   7       85.43       92.68     16.82 o 
   5   5   7      103.45       63.06     15.24 o 
   6   5   7      118.54       93.98     20.54 o 
   7   5   7       79.48      106.40     18.80 o 
   8   5   7       17.34       28.91     10.49 o 
   9   5   7       34.46       37.64     14.46 o 
  10   5   7       11.11        2.04     10.92 o 
   1   6   7      235.48      225.36     23.00 o 
   2   6   7       37.47       55.01     12.85 o 
   3   6   7      282.34      261.85     23.35 o 
   4   6   7      578.62      546.98     26.45 o 
   5   6   7      118.39      134.13     22.97 o 
   6   6   7       16.74       19.93     13.55 o 
   7   6   7        2.38        2.19     12.65 o 
   8   6   7       37.39       19.40     14.44 o 
   9   6   7       56.72       78.22     20.16 o 
   0   7   7      872.30      980.15     45.11 o 
   1   7   7      681.76      771.11     42.58 o 
   2   7   7      160.23      133.96     21.03 o 
   3   7   7      265.15      258.19     31.31 o 
   4   7   7       72.32       58.89     15.19 o 
   5   7   7       41.97       61.57     17.33 o 
   6   7   7       85.73      108.55     18.34 o 
   7   7   7       87.28       52.30     20.68 o 
   8   7   7       13.75        8.67     13.75 o 
   9   7   7        2.89        6.27     14.76 o 
   1   8   7       92.40       84.41     20.64 o 
   2   8   7      523.99      571.70     40.76 o 
   3   8   7       21.94       43.42     14.73 o 
   4   8   7       65.83       61.46     20.74 o 
   5   8   7       18.65       32.51     12.56 o 
   6   8   7       29.33       28.62     13.26 o 
   7   8   7        2.09        2.14     13.30 o 
   8   8   7       27.13       27.47      9.16 o 
   0   9   7      104.34       93.91     15.28 o 
   1   9   7      132.47      182.03     23.53 o 
   2   9   7       42.73       40.90     18.43 o 
   3   9   7      155.73      126.31     18.25 o 
   4   9   7       25.10       46.18     14.76 o 
   5   9   7       14.58        2.26     13.11 o 
   6   9   7        5.11        4.41     13.44 o 
   7   9   7       22.72       27.44     16.46 o 
   1  10   7       66.11       70.81     18.61 o 
   2  10   7       69.55      119.04     18.77 o 
   3  10   7       17.89       33.09     14.88 o 
   4  10   7       47.31       65.68     17.80 o 
   5  10   7        0.21       17.22      9.51 o 
   6  10   7        1.50       18.52     11.87 o 
   0  11   7       30.38       33.28     13.20 o 
   1  11   7       13.43        2.18     13.86 o 
   2  11   7       29.37       25.56     15.73 o 
   3  11   7        4.17       21.01      9.85 o 
   4  11   7       25.24        6.04     12.80 o 
   0   0   8     2038.16     1939.93     40.17 o 
   2   0   8     4368.81     4822.21     66.52 o 
   4   0   8     2054.07     2134.22     52.38 o 
   6   0   8     1215.52     1124.34     30.01 o 
   8   0   8      344.46      393.94     37.02 o 
  10   0   8       73.09       89.68     22.30 o 
   1   1   8     1157.80     1197.65     32.87 o 
   2   1   8      192.59      211.67     15.74 o 
   3   1   8      855.06      903.85     31.01 o 
   4   1   8      381.43      411.50     23.28 o 
   5   1   8      471.41      457.69     27.80 o 
   6   1   8      578.27      632.32     33.69 o 
   7   1   8        7.26        1.74     14.39 o 
   8   1   8       58.98       72.15     16.99 o 
   9   1   8        6.22        8.33     12.85 o 
  10   1   8       54.72       97.69     18.12 o 
  11   1   8        5.23        0.00     13.99 o 
   0   2   8     2506.35     2983.43     53.26 o 
   1   2   8     1942.92     2149.80     46.43 o 
   2   2   8     1846.51     1792.28     32.13 o 
   3   2   8     1258.43     1385.31     39.52 o 
   4   2   8      423.34      534.88     26.84 o 
   5   2   8      111.62       83.23     12.56 o 
   6   2   8       82.24      121.71     15.51 o 
   7   2   8       91.59       91.23     18.34 o 
   8   2   8      284.18      273.19     21.03 o 
   9   2   8       11.05       23.87     14.51 o 
  10   2   8       11.03       14.33     11.46 o 
  11   2   8       12.86        0.00     13.84 o 
   1   3   8      512.84      496.62     29.45 o 
   2   3   8      175.44      149.73     14.57 o 
   3   3   8      300.14      311.15     20.69 o 
   4   3   8      138.80      109.90     14.16 o 
   5   3   8       28.17       50.11     11.92 o 
   6   3   8      402.08      423.00     29.51 o 
   7   3   8       59.01       81.45     15.72 o 
   8   3   8       16.63       15.20     10.59 o 
   9   3   8       54.08       57.55     16.01 o 
  10   3   8       32.10       22.04     15.41 o 
  11   3   8        1.48        5.64     10.94 o 
   0   4   8      127.66      131.74     15.24 o 
   1   4   8      706.47      809.02     34.96 o 
   2   4   8      178.30      113.54     13.82 o 
   3   4   8      186.91      181.73     19.24 o 
   4   4   8       99.35      142.88     18.43 o 
   5   4   8      654.13      746.42     37.65 o 
   6   4   8       56.13       44.43     15.89 o 
   7   4   8      132.50      124.16     20.49 o 
   8   4   8        1.28        7.80     12.39 o 
   9   4   8       13.63        8.05     15.88 o 
  10   4   8       10.95        3.93     10.09 o 
   1   5   8     1091.97      982.84     32.09 o 
   2   5   8      203.80      174.66     19.35 o 
   3   5   8      700.95      659.64     29.72 o 
   4   5   8      201.61      246.52     23.59 o 
   5   5   8        9.59        5.19     11.68 o 
   6   5   8       51.89       58.04     15.39 o 
   7   5   8      267.38      270.31     29.01 o 
   8   5   8       32.48       61.81     16.76 o 
   9   5   8       61.78       80.54     20.49 o 
  10   5   8        7.44        0.00     11.84 o 
   0   6   8      128.35      114.59     18.44 o 
   1   6   8       34.78       20.77      9.84 o 
   2   6   8      134.80      158.55     23.57 o 
   3   6   8     1179.70     1140.11     39.82 o 
   4   6   8      136.11      124.04     10.46 o 
   5   6   8       50.57       54.02     13.83 o 
   6   6   8       58.70       50.71     15.82 o 
   7   6   8      118.24      161.81     23.49 o 
   8   6   8        3.99        4.36     15.28 o 
   9   6   8       19.09       29.01     11.79 o 
   1   7   8      413.56      334.17     28.45 o 
   2   7   8       88.57      109.02     19.18 o 
   3   7   8       41.37       62.61     16.06 o 
   4   7   8       79.66       86.89     14.04 o 
   5   7   8        7.98        6.39     14.05 o 
   6   7   8        6.39       10.69     14.09 o 
   7   7   8      105.43      158.49     22.15 o 
   8   7   8        2.90        6.32      9.79 o 
   9   7   8       12.84       14.08     11.27 o 
   0   8   8      498.86      500.41     33.96 o 
   1   8   8      252.24      275.43     26.15 o 
   2   8   8      162.09      129.66     25.23 o 
   3   8   8       29.81        6.30     17.58 o 
   4   8   8       22.57       23.85     14.72 o 
   5   8   8       18.85       39.51     14.30 o 
   6   8   8       33.20       41.82     15.46 o 
   7   8   8       49.89       28.24     15.15 o 
   8   8   8       14.17       29.06     10.60 o 
   1   9   8        3.36       18.75     10.96 o 
   2   9   8       47.18       37.39     19.33 o 
   3   9   8       72.05       44.50     17.60 o 
   4   9   8       21.20        6.57     16.89 o 
   5   9   8        1.18        8.84     13.71 o 
   6   9   8       61.17       49.92     18.34 o 
   7   9   8        6.09       16.55     10.54 o 
   0  10   8       44.66       54.25     12.80 o 
   1  10   8       16.06       12.83     12.83 o 
   2  10   8       24.86        8.97     13.89 o 
   3  10   8        6.46        4.36     14.62 o 
   4  10   8        7.99        8.69     13.45 o 
   5  10   8        6.52        0.00     13.81 o 
   1  11   8        0.12        6.30     10.69 o 
   2  11   8       35.31       48.37     16.94 o 
   3  11   8        6.32       29.25      9.38 o 
   2   0   9     2305.72     2471.53     52.14 o 
   4   0   9      472.69      574.88     30.08 o 
   6   0   9     1174.81     1201.32     48.81 o 
   8   0   9      131.70      157.40     23.61 o 
  10   0   9       27.57       24.33     17.51 o 
   0   1   9     1551.68     1547.08     39.45 o 
   1   1   9     1007.51     1121.67     34.73 o 
   2   1   9      510.62      600.01     25.68 o 
   3   1   9       86.95       91.65     12.86 o 
   4   1   9      347.37      393.14     24.32 o 
   5   1   9       96.65      120.34     17.36 o 
   6   1   9      170.48      181.56     19.10 o 
   7   1   9      425.65      471.24     32.14 o 
   8   1   9      263.28      255.59     20.90 o 
   9   1   9        1.95        4.25     10.85 o 
  10   1   9       49.66       65.88     17.83 o 
  11   1   9       14.63       17.21     13.24 o 
   1   2   9     1356.82     1300.72     39.02 o 
   2   2   9       80.26       49.29     10.28 o 
   3   2   9       67.58       31.46     10.17 o 
   4   2   9      260.31      223.90     14.68 o 
   5   2   9       83.99       61.17     10.71 o 
   6   2   9      353.22      307.90     21.25 o 
   7   2   9      201.69      277.53     24.69 o 
   8   2   9      189.27      208.33     23.41 o 
   9   2   9       35.42       26.16     17.14 o 
  10   2   9        6.62        4.00     12.60 o 
  11   2   9       25.41       21.62     14.41 o 
   0   3   9     1619.98     1912.68     49.44 o 
   1   3   9       50.74       60.29     10.70 o 
   2   3   9      311.75      281.65     17.03 o 
   3   3   9      546.81      597.67     29.94 o 
   4   3   9      328.33      277.37     21.39 o 
   5   3   9      154.01      195.76     19.57 o 
   6   3   9      146.15      179.66     20.36 o 
   7   3   9       36.60       49.80     16.20 o 
   8   3   9      167.95      183.73     23.50 o 
   9   3   9        3.33        1.90     11.81 o 
  10   3   9       36.69       47.73     15.47 o 
   1   4   9     2036.28     2357.04     60.41 o 
   2   4   9       20.17       36.23     10.05 o 
   3   4   9      112.61       98.68     11.09 o 
   4   4   9      614.74      567.68     33.22 o 
   5   4   9       64.69       50.13     14.96 o 
   6   4   9       93.94      140.13     20.75 o 
   7   4   9      330.83      387.71     29.73 o 
   8   4   9       76.36       69.45     18.76 o 
   9   4   9       89.44       74.50     15.76 o 
  10   4   9       13.18       13.79     12.00 o 
   0   5   9       34.91       49.95     13.13 o 
   1   5   9      111.69       63.92     15.50 o 
   2   5   9      376.83      417.61     29.74 o 
   3   5   9      553.22      603.32     34.89 o 
   4   5   9       16.96       30.41      8.39 o 
   5   5   9      326.98      393.65     29.65 o 
   6   5   9       36.42       32.38     13.84 o 
   7   5   9      128.36      158.27     22.61 o 
   8   5   9       12.94        8.32     14.02 o 
   9   5   9       28.72       40.71     13.57 o 
  10   5   9       21.66       11.58      9.40 o 
   1   6   9      101.90       80.51     16.54 o 
   2   6   9      147.14      187.73     21.57 o 
   3   6   9       54.65       36.58      9.28 o 
   4   6   9      195.27      166.73     23.62 o 
   5   6   9       23.72       15.91     12.06 o 
   6   6   9        6.17       18.41     13.74 o 
   7   6   9       63.09      119.99     20.27 o 
   8   6   9        2.68        6.31     11.98 o 
   9   6   9       88.90      115.65     18.99 o 
   0   7   9      214.27      250.05     25.28 o 
   1   7   9      268.35      246.63     23.36 o 
   2   7   9      358.29      296.62     29.69 o 
   3   7   9       44.47       54.62     17.57 o 
   4   7   9      146.80      142.84     20.66 o 
   5   7   9       51.37       72.22     16.04 o 
   6   7   9       69.20       43.08     17.75 o 
   7   7   9       42.06       30.16     17.05 o 
   8   7   9       11.44        6.25     12.11 o 
   1   8   9      118.50      134.46     22.15 o 
   2   8   9       60.69       73.07     22.67 o 
   3   8   9      110.11       97.91     25.71 o 
   4   8   9      237.49      193.28     23.23 o 
   5   8   9        3.77        6.63     11.37 o 
   6   8   9        4.36        8.81     12.34 o 
   7   8   9        5.67        8.58      9.97 o 
   0   9   9      406.86      456.02     34.51 o 
   1   9   9       13.59       16.88     14.02 o 
   2   9   9      241.37      243.23     28.09 o 
   3   9   9      174.96      242.89     28.61 o 
   4   9   9       10.72        0.00     14.44 o 
   5   9   9        2.75        6.65      8.59 o 
   6   9   9       21.94       34.31     14.51 o 
   1  10   9       52.69       19.23     12.18 o 
   2  10   9        5.51       13.26     16.31 o 
   3  10   9        5.20       17.87     11.27 o 
   4  10   9        6.48       13.03     13.03 o 
   5  10   9       10.00       13.83     13.83 o 
   0  11   9       35.80       19.92      7.89 o 
   1  11   9        3.58        4.00     10.39 o 
   2  11   9       63.37      103.28     18.42 o 
   0   0  10      135.82      113.00     13.29 o 
   2   0  10       74.48       61.52     12.50 o 
   4   0  10       76.42       84.92     12.99 o 
   6   0  10      311.56      349.70     28.69 o 
   8   0  10      550.38      711.78     44.41 o 
  10   0  10       68.69      107.90     23.47 o 
   1   1  10      419.54      426.26     22.50 o 
   2   1  10      158.48      150.23     15.19 o 
   3   1  10      525.88      447.24     26.06 o 
   4   1  10      875.95      892.40     36.81 o 
   5   1  10       83.18       84.26     15.08 o 
   6   1  10      418.11      475.75     31.94 o 
   7   1  10       47.59       25.94     15.97 o 
   8   1  10      182.95      130.37     22.74 o 
   9   1  10       13.00       32.36      8.38 o 
  10   1  10       37.85       37.60     19.34 o 
   0   2  10     1482.15     1483.59     43.49 o 
   1   2  10      408.92      427.67     24.53 o 
   2   2  10     1211.05     1165.68     30.17 o 
   3   2  10      255.75      238.24     16.94 o 
   4   2  10      302.76      271.66     16.69 o 
   5   2  10      445.23      378.45     26.05 o 
   6   2  10      330.55      293.27     25.82 o 
   7   2  10       75.81      109.46     17.73 o 
   8   2  10       87.56       68.10     15.83 o 
   9   2  10       23.28       48.99     16.62 o 
  10   2  10       46.08       32.87     19.26 o 
   1   3  10      426.47      409.83     26.47 o 
   2   3  10      438.48      326.83     22.04 o 
   3   3  10      242.06      263.36     20.60 o 
   4   3  10      416.71      444.72     30.31 o 
   5   3  10       97.43      107.48     16.58 o 
   6   3  10      115.52      147.91     18.76 o 
   7   3  10       53.92        1.85     25.72 o 
   8   3  10      126.74      114.75     15.73 o 
   9   3  10       74.64      106.12     18.26 o 
  10   3  10        6.67       11.81     11.81 o 
   0   4  10      486.50      497.70     29.32 o 
   1   4  10       94.08       91.66     15.67 o 
   2   4  10      261.94      194.46     19.73 o 
   3   4  10      754.59      731.10     38.17 o 
   4   4  10       14.25       23.60     10.54 o 
   5   4  10      395.70      345.66     28.06 o 
   6   4  10      133.07      181.89     22.08 o 
   7   4  10      139.87      133.81     23.30 o 
   8   4  10        0.63        9.98     14.75 o 
   9   4  10       59.58       56.01     16.76 o 
  10   4  10       18.50        0.00     10.59 o 
   1   5  10       76.32       56.42     11.56 o 
   2   5  10      798.72      741.64     38.59 o 
   3   5  10       39.74       10.09     15.95 o 
   4   5  10       44.37       38.54     15.26 o 
   5   5  10       31.45       59.25     14.56 o 
   6   5  10       20.31       13.53     12.81 o 
   7   5  10      120.53      114.85     19.44 o 
   8   5  10       19.42        6.13     15.42 o 
   9   5  10      125.94      142.25     18.98 o 
   0   6  10      219.51      244.17     23.98 o 
   1   6  10      407.48      347.91     18.98 o 
   2   6  10      218.63      272.66     27.27 o 
   3   6  10      222.94      144.21     18.90 o 
   4   6  10       63.35       46.77     15.16 o 
   5   6  10      433.11      394.28     26.14 o 
   6   6  10       56.89       43.45     15.76 o 
   7   6  10       69.59       48.27     18.46 o 
   8   6  10        8.03        8.25     11.68 o 
   9   6  10        4.05        9.79      9.44 o 
   1   7  10      337.42      407.88     34.16 o 
   2   7  10       69.48       74.22     18.14 o 
   3   7  10      276.48      310.39     31.75 o 
   4   7  10      189.72      116.34     17.20 o 
   5   7  10        4.24       16.39     16.39 o 
   6   7  10        8.69       10.78     12.84 o 
   7   7  10       13.17       36.31     15.53 o 
   8   7  10        3.01       13.93     13.93 o 
   0   8  10      101.75       83.15     17.82 o 
   1   8  10        5.42        8.21     14.42 o 
   2   8  10      173.98      178.33     28.36 o 
   3   8  10      142.56      217.19     26.28 o 
   4   8  10       80.80       84.41     21.22 o 
   5   8  10        4.78       11.02     10.57 o 
   6   8  10        4.32        0.00     11.87 o 
   7   8  10        6.15        6.27     13.11 o 
   1   9  10       46.76       46.50     14.27 o 
   2   9  10        6.56        4.54     15.04 o 
   3   9  10       10.31       11.26     14.54 o 
   4   9  10       90.32       94.05     19.79 o 
   5   9  10       11.89        2.27     15.08 o 
   6   9  10        8.01       12.52     11.59 o 
   0  10  10       41.08       48.75     15.72 o 
   1  10  10       13.19        6.35     13.10 o 
   2  10  10        6.79        8.78     11.49 o 
   3  10  10       12.47        8.83     12.52 o 
   4  10  10       24.30       30.00     12.12 o 
   1  11  10        1.56        5.85     10.16 o 
   2   0  11       90.02       57.72     13.17 o 
   4   0  11       68.61       90.61     16.50 o 
   6   0  11       36.24       24.35     11.37 o 
   8   0  11      551.39      642.62     44.08 o 
  10   0  11       57.40       73.57     19.02 o 
   0   1  11     1409.91     1561.08     46.16 o 
   1   1  11      347.46      408.62     24.69 o 
   2   1  11      148.07      116.66     15.16 o 
   3   1  11      158.76      218.89     19.56 o 
   4   1  11       78.45      100.35     14.79 o 
   5   1  11      247.27      306.54     25.40 o 
   6   1  11      655.03      679.74     40.06 o 
   7   1  11      379.98      486.49     35.82 o 
   8   1  11      274.38      323.12     30.74 o 
   9   1  11        8.73       10.96     11.87 o 
  10   1  11        3.87        2.27     15.45 o 
   1   2  11      140.54      163.59     17.02 o 
   2   2  11      172.89      155.89     11.21 o 
   3   2  11      197.30      138.42     16.61 o 
   4   2  11      561.52      482.78     29.76 o 
   5   2  11       29.07       38.63     13.20 o 
   6   2  11      373.40      411.01     31.04 o 
   7   2  11       81.00      102.62     19.49 o 
   8   2  11      195.71      197.83     27.12 o 
   9   2  11       70.64       60.10     20.25 o 
  10   2  11       13.71        0.00     15.03 o 
   0   3  11      995.44     1143.06     41.05 o 
   1   3  11      399.05      396.77     25.31 o 
   2   3  11      145.53       86.07     12.54 o 
   3   3  11      376.32      288.53     23.55 o 
   4   3  11       49.55       34.37     14.04 o 
   5   3  11      384.76      335.92     26.79 o 
   6   3  11      254.96      327.16     27.51 o 
   7   3  11      110.37      105.21     18.48 o 
   8   3  11       43.77       45.48     13.64 o 
   9   3  11        1.27       10.14     14.72 o 
  10   3  11       48.55       54.50     17.06 o 
   1   4  11      347.60      348.53     26.00 o 
   2   4  11       20.59       31.94     10.21 o 
   3   4  11       92.86       76.81     14.50 o 
   4   4  11      266.85      313.48     27.34 o 
   5   4  11       95.60       90.59     16.27 o 
   6   4  11      110.10      151.71     20.73 o 
   7   4  11       43.68       66.19     16.89 o 
   8   4  11       62.43       78.16     19.96 o 
   9   4  11       61.74       63.59     14.94 o 
   0   5  11      206.70      185.73     17.97 o 
   1   5  11      744.47      697.46     33.05 o 
   2   5  11       26.52       29.55     11.12 o 
   3   5  11      101.23      130.47     18.90 o 
   4   5  11      163.61      147.42     22.15 o 
   5   5  11      180.03      178.38     22.64 o 
   6   5  11       14.00        4.00     12.48 o 
   7   5  11       23.12       16.17     14.39 o 
   8   5  11        6.43       12.77     12.77 o 
   9   5  11       10.92        9.82     12.50 o 
   1   6  11      698.65      773.63     42.98 o 
   2   6  11       28.55       17.59     12.91 o 
   3   6  11       54.84       48.93     10.90 o 
   4   6  11       79.91       54.04     11.53 o 
   5   6  11        4.69        5.00      7.84 o 
   6   6  11       19.04        6.24     14.80 o 
   7   6  11       37.65       60.73     17.53 o 
   8   6  11        2.61       12.27     12.27 o 
   0   7  11       18.78       31.04     11.79 o 
   1   7  11       21.55       21.38     15.01 o 
   2   7  11       71.83      125.19     17.85 o 
   3   7  11      219.13      260.42     31.15 o 
   4   7  11        3.47        8.52     11.27 o 
   5   7  11       37.96       38.89     13.98 o 
   6   7  11        0.79       15.00     10.81 o 
   7   7  11       32.27       27.42     18.02 o 
   8   7  11       26.55       11.91     11.91 o 
   1   8  11       32.81       33.01     13.98 o 
   2   8  11       96.27       77.46     20.83 o 
   3   8  11       74.08       44.80     18.42 o 
   4   8  11      115.62      169.84     24.84 o 
   5   8  11       41.11       13.27     17.03 o 
   6   8  11       14.69       19.43     14.37 o 
   7   8  11        2.79        0.00     13.29 o 
   0   9  11       14.31        1.91     10.82 o 
   1   9  11       50.28       33.60     16.79 o 
   2   9  11       38.71       55.78     17.45 o 
   3   9  11        8.75       13.61     13.61 o 
   4   9  11        2.28        2.13     14.32 o 
   5   9  11       33.12       23.63     17.33 o 
   1  10  11        1.02       13.98     13.98 o 
   2  10  11       62.61       57.83     19.28 o 
   3  10  11       18.78        8.63     16.49 o 
   4  10  11       28.08        2.19     16.06 o 
   0   0  12      810.40      790.63     34.65 o 
   2   0  12     1233.10     1270.40     44.03 o 
   4   0  12      248.68      298.89     28.43 o 
   6   0  12      117.14      106.20     16.43 o 
   8   0  12      194.54      245.66     31.75 o 
  10   0  12       28.42       63.16     18.20 o 
   1   1  12      436.15      313.85     21.91 o 
   2   1  12      347.07      315.89     18.83 o 
   3   1  12       64.94       80.40     11.62 o 
   4   1  12      574.68      662.70     34.81 o 
   5   1  12      102.07      144.81     18.51 o 
   6   1  12       20.70       49.75     12.25 o 
   7   1  12      131.95      146.77     23.68 o 
   8   1  12       71.18      124.95     20.23 o 
   9   1  12       20.96       11.11     11.99 o 
  10   1  12       69.24      114.29     19.97 o 
   0   2  12      759.32      882.12     36.33 o 
   1   2  12      147.07      184.87     17.59 o 
   2   2  12       41.27       18.96      6.90 o 
   3   2  12      277.89      252.63     10.68 o 
   4   2  12      109.83       83.05     12.31 o 
   5   2  12      314.14      323.75     27.87 o 
   6   2  12      274.65      206.01     24.50 o 
   7   2  12       14.27        1.86     15.09 o 
   8   2  12       29.56       14.19     15.97 o 
   9   2  12       58.66       75.12     16.99 o 
  10   2  12       56.28       26.45     15.83 o 
   1   3  12      147.44      165.27     18.77 o 
   2   3  12       30.05       31.94     11.57 o 
   3   3  12      101.12       85.02      9.82 o 
   4   3  12      511.87      692.09     36.47 o 
   5   3  12      290.74      375.46     29.49 o 
   6   3  12       94.78       85.57     20.46 o 
   7   3  12       61.55       71.49     14.35 o 
   8   3  12      116.32       96.19     18.98 o 
   9   3  12       90.29       83.07     15.71 o 
   0   4  12      818.54      772.40     27.33 o 
   1   4  12      100.55       89.19     15.56 o 
   2   4  12       75.31      103.88     16.14 o 
   3   4  12       83.22      119.10     16.65 o 
   4   4  12       59.86       61.96     15.25 o 
   5   4  12      117.81      143.04     20.81 o 
   6   4  12       97.86       85.62     21.00 o 
   7   4  12      170.74      169.99     23.43 o 
   8   4  12       33.23       44.17     16.01 o 
   9   4  12       15.88       13.72      8.48 o 
   1   5  12      684.85      776.17     42.80 o 
   2   5  12       12.23       29.20      9.65 o 
   3   5  12      105.79      108.65     21.47 o 
   4   5  12       23.08       20.74     11.24 o 
   5   5  12       12.47        1.93     14.18 o 
   6   5  12       12.62       21.95     12.81 o 
   7   5  12       39.83       52.94     15.16 o 
   8   5  12       10.70       18.21     14.34 o 
   9   5  12       80.57       78.53     17.52 o 
   0   6  12      550.55      551.12     35.34 o 
   1   6  12      558.06      600.39     37.06 o 
   2   6  12      215.70      300.37     27.28 o 
   3   6  12       42.14       26.31     11.20 o 
   4   6  12       69.06       51.21     18.24 o 
   5   6  12       78.79       66.55     21.15 o 
   6   6  12        3.62        4.23     12.92 o 
   7   6  12       10.77       41.47     13.69 o 
   8   6  12       18.68       19.94     12.68 o 
   1   7  12       26.44       31.81     12.57 o 
   2   7  12      173.25      227.76     27.41 o 
   3   7  12       90.23       71.93     19.64 o 
   4   7  12      101.33       86.95     20.40 o 
   5   7  12       70.42       73.55     18.05 o 
   6   7  12        5.79        4.21      9.49 o 
   7   7  12       23.51       28.79     14.59 o 
   0   8  12      202.12      200.36     23.95 o 
   1   8  12       13.95       14.36     11.58 o 
   2   8  12        9.90        8.79      7.08 o 
   3   8  12       18.75       11.32     16.38 o 
   4   8  12       14.24       20.02     12.74 o 
   5   8  12       54.07       52.39     15.21 o 
   6   8  12      143.29      115.69     22.03 o 
   1   9  12       17.09       18.71     10.72 o 
   2   9  12        6.21        2.18     12.25 o 
   3   9  12       16.19        6.74     13.05 o 
   4   9  12       10.38       21.97     11.59 o 
   5   9  12       21.79       18.97     13.21 o 
   0  10  12       50.84       61.35     12.66 o 
   1  10  12       21.75       22.06      8.20 o 
   2  10  12        8.29       10.46     13.63 o 
   3  10  12        1.45        6.31     10.95 o 
   2   0  13     1410.96     1292.13     47.52 o 
   4   0  13     1012.53     1191.41     49.59 o 
   6   0  13      191.74      176.86     21.60 o 
   8   0  13      233.83      209.31     30.11 o 
  10   0  13      141.34      125.93     20.75 o 
   0   1  13      822.85      792.33     36.89 o 
   1   1  13      503.12      552.06     31.08 o 
   2   1  13       21.55       24.30      8.52 o 
   3   1  13       20.17       18.21     12.22 o 
   4   1  13      205.65      224.61     25.73 o 
   5   1  13       80.48       47.76     15.26 o 
   6   1  13       18.71       29.06     12.17 o 
   7   1  13       24.25       29.17     16.29 o 
   8   1  13       38.33       35.08     22.53 o 
   9   1  13       33.90       28.92      9.64 o 
  10   1  13      151.35      166.34     23.46 o 
   1   2  13      157.59      124.16     18.65 o 
   2   2  13      207.30      176.52     15.39 o 
   3   2  13       68.52      106.96     15.14 o 
   4   2  13      652.39      755.66     40.18 o 
   5   2  13      192.13      176.02     21.35 o 
   6   2  13      168.33      193.20     23.59 o 
   7   2  13       17.19       16.00     13.25 o 
   8   2  13        1.67        2.16     11.23 o 
   9   2  13       36.42       43.74     14.97 o 
   0   3  13      224.93      224.13     22.31 o 
   1   3  13      327.49      345.76     26.30 o 
   2   3  13      364.42      403.95     29.72 o 
   3   3  13       39.02       43.41     10.79 o 
   4   3  13       48.15       58.93     13.47 o 
   5   3  13       75.81       64.10     16.26 o 
   6   3  13       81.10       84.97     17.64 o 
   7   3  13       16.32       21.68     13.58 o 
   8   3  13       21.40       14.09     15.10 o 
   9   3  13        2.20       15.03     15.03 o 
   1   4  13      562.23      662.38     36.76 o 
   2   4  13        5.05       15.50     10.85 o 
   3   4  13      214.58      248.13     25.24 o 
   4   4  13       62.88       82.99     19.16 o 
   5   4  13        2.70        1.88     10.33 o 
   6   4  13       52.24       89.66     16.90 o 
   7   4  13       29.76       42.00     17.39 o 
   8   4  13       12.68       15.94     12.24 o 
   9   4  13       79.80       76.92     16.06 o 
   0   5  13      679.69      578.97     24.58 o 
   1   5  13       89.56       99.88     19.77 o 
   2   5  13       39.92       24.80     12.40 o 
   3   5  13      408.68      538.14     36.84 o 
   4   5  13       86.87       87.55     16.14 o 
   5   5  13      355.81      328.53     29.01 o 
   6   5  13       36.36       24.33     13.05 o 
   7   5  13       83.07       54.87     16.18 o 
   8   5  13        1.97       11.94      8.45 o 
   1   6  13      115.25       99.15     21.81 o 
   2   6  13       53.57       51.99     19.79 o 
   3   6  13       49.57       31.24     10.92 o 
   4   6  13       28.18       24.98     12.61 o 
   5   6  13        6.21       20.87     11.01 o 
   6   6  13       23.65       27.11     11.74 o 
   7   6  13      105.57      161.73     21.91 o 
   8   6  13        4.10        3.91     11.90 o 
   0   7  13      186.39      228.58     22.54 o 
   1   7  13        9.59        2.13     12.10 o 
   2   7  13       21.22       30.50     13.36 o 
   3   7  13       43.91       33.07     19.99 o 
   4   7  13        5.52        8.65     16.37 o 
   5   7  13       52.04       38.88     19.00 o 
   6   7  13       20.14       35.79     13.60 o 
   7   7  13       11.10       12.09     12.09 o 
   1   8  13       20.60       28.92     13.69 o 
   2   8  13       20.47       46.50     15.81 o 
   3   8  13       46.55       83.84     18.47 o 
   4   8  13        1.21        8.90     11.72 o 
   5   8  13       60.80       64.37     17.39 o 
   6   8  13       15.34        1.97     16.51 o 
   0   9  13        5.16        3.78     11.88 o 
   1   9  13        4.17       10.29     12.48 o 
   2   9  13       60.41       54.00     17.72 o 
   3   9  13        4.42        6.59     15.87 o 
   4   9  13        8.10        8.62     11.31 o 
   1  10  13       10.95       15.38      8.62 o 
   0   0  14       72.50       42.52     14.17 o 
   2   0  14       62.62       44.67     17.40 o 
   4   0  14      791.61      850.08     43.66 o 
   6   0  14        4.81       17.06      9.71 o 
   8   0  14       33.79       14.39     23.42 o 
   1   1  14       53.91       46.71     15.23 o 
   2   1  14      215.40      145.82     17.91 o 
   3   1  14      256.88      339.09     26.79 o 
   4   1  14      128.34      151.61     20.23 o 
   5   1  14       22.04       31.81     11.93 o 
   6   1  14       81.44       92.67     20.10 o 
   7   1  14       23.95       42.80     15.93 o 
   8   1  14       17.31       42.24     13.48 o 
   9   1  14       38.33       46.59     19.21 o 
   0   2  14      279.70      342.44     26.75 o 
   1   2  14      101.57      104.59     16.84 o 
   2   2  14      708.97      635.23     27.44 o 
   3   2  14      152.55       97.16     14.44 o 
   4   2  14      162.53      166.21     19.81 o 
   5   2  14       24.50       27.61     11.42 o 
   6   2  14      108.13       70.45     16.51 o 
   7   2  14      114.12      103.31     14.29 o 
   8   2  14      150.16       98.76     19.20 o 
   9   2  14       16.84       30.98     13.89 o 
   1   3  14      954.22     1065.53     46.78 o 
   2   3  14      113.32       84.50     14.58 o 
   3   3  14       63.35       41.27     12.69 o 
   4   3  14      310.42      311.60     29.58 o 
   5   3  14        1.67        3.72      8.37 o 
   6   3  14      175.21      191.19     23.11 o 
   7   3  14       29.82       36.16     16.38 o 
   8   3  14       19.10       36.47     11.18 o 
   9   3  14       49.71       64.72     15.62 o 
   0   4  14       88.87       65.34     15.45 o 
   1   4  14       31.44       36.58     11.77 o 
   2   4  14       20.46        1.79      9.21 o 
   3   4  14      272.78      310.78     25.90 o 
   4   4  14       62.43       69.43     15.99 o 
   5   4  14      143.80      137.64     22.06 o 
   6   4  14       59.51       69.57     18.16 o 
   7   4  14        4.87        4.08     12.66 o 
   8   4  14       17.20       15.90     14.79 o 
   1   5  14       85.25       59.16     15.28 o 
   2   5  14       53.05       53.56     16.56 o 
   3   5  14        8.48        3.98     14.91 o 
   4   5  14        6.82       14.05     12.14 o 
   5   5  14        1.82        2.04     12.91 o 
   6   5  14       51.79        6.17     16.16 o 
   7   5  14       41.99       30.41     14.43 o 
   8   5  14        1.83       13.14     13.14 o 
   0   6  14      152.33      110.48     22.18 o 
   1   6  14      229.99      142.17     20.31 o 
   2   6  14       10.60       33.84     14.25 o 
   3   6  14       27.96       33.98     16.25 o 
   4   6  14       46.85       72.08     15.21 o 
   5   6  14      154.75      153.71     26.83 o 
   6   6  14        8.16        4.06     13.80 o 
   7   6  14        8.95       18.06     11.50 o 
   1   7  14       95.06       86.00      9.29 o 
   2   7  14       33.56       28.36     16.10 o 
   3   7  14       18.57       28.92     13.51 o 
   4   7  14        4.98        6.48     12.51 o 
   5   7  14       10.45        2.07     14.91 o 
   6   7  14       29.49       14.47     16.16 o 
   0   8  14      150.20      140.61     16.32 o 
   1   8  14        0.91        2.09      7.30 o 
   2   8  14        3.03       19.53     10.09 o 
   3   8  14        6.30       22.38     11.85 o 
   4   8  14       10.06       10.86     12.91 o 
   5   8  14       62.93       66.85     17.23 o 
   1   9  14       22.74       21.76     10.69 o 
   2   9  14        3.15        4.22     15.75 o 
   3   9  14        4.47       10.82     10.44 o 
   2   0  15      126.63      171.48     20.00 o 
   4   0  15      261.35      243.41     27.62 o 
   6   0  15      146.75      172.37     21.01 o 
   8   0  15       10.95       10.14     13.97 o 
   0   1  15      806.42      735.32     37.39 o 
   1   1  15       44.06       47.20     13.42 o 
   2   1  15      400.29      318.05     26.79 o 
   3   1  15       57.61       70.51     18.25 o 
   4   1  15       19.25       16.62     11.66 o 
   5   1  15       22.33       21.59     13.49 o 
   6   1  15       11.34       29.29     14.89 o 
   7   1  15        2.18        6.45     12.68 o 
   8   1  15       64.47       40.23     18.93 o 
   9   1  15       27.26       13.09     15.99 o 
   1   2  15      202.65      206.11     25.35 o 
   2   2  15      236.74      201.62     22.46 o 
   3   2  15      236.40      179.80     22.93 o 
   4   2  15       29.86       27.56     13.90 o 
   5   2  15       21.08       17.37     11.97 o 
   6   2  15      100.83       86.89     17.29 o 
   7   2  15       82.93       75.04     21.62 o 
   8   2  15       68.97       23.16     16.18 o 
   9   2  15       30.83       38.52     14.14 o 
   0   3  15      207.62      206.09     24.35 o 
   1   3  15       28.56       24.43     14.46 o 
   2   3  15      256.96      237.66     19.24 o 
   3   3  15       17.77       20.09     14.03 o 
   4   3  15      142.08      117.94     21.66 o 
   5   3  15      219.72      284.80     27.82 o 
   6   3  15       10.30        1.96     12.23 o 
   7   3  15       51.12       24.38     15.78 o 
   8   3  15       36.20       44.39     13.61 o 
   1   4  15      121.60      116.52     19.34 o 
   2   4  15       33.68       32.76     13.10 o 
   3   4  15      165.84      155.81     23.26 o 
   4   4  15       27.93       37.11     12.84 o 
   5   4  15       15.56       15.86     13.18 o 
   6   4  15       24.20       38.40     13.29 o 
   7   4  15       99.95       46.39     13.84 o 
   8   4  15        0.89        5.92     10.10 o 
   0   5  15       83.01      104.66     18.38 o 
   1   5  15       92.33       55.07     15.26 o 
   2   5  15       13.96       10.34     12.61 o 
   3   5  15      168.41      186.40     25.63 o 
   4   5  15       22.74       38.97     10.15 o 
   5   5  15       14.96       32.92     13.08 o 
   6   5  15        3.48       12.37      9.94 o 
   7   5  15        8.74        4.05     10.12 o 
   1   6  15      320.77      238.54     25.62 o 
   2   6  15      110.71       98.41     20.65 o 
   3   6  15       36.64       21.57     13.75 o 
   4   6  15        4.56        4.26     13.45 o 
   5   6  15        4.15        2.10     11.72 o 
   6   6  15        2.29        8.23     13.98 o 
   7   6  15       30.73       21.42     14.11 o 
   0   7  15      269.92      198.18     26.13 o 
   1   7  15       34.66       30.23     11.57 o 
   2   7  15       18.20        6.59     17.27 o 
   3   7  15       84.19      109.03     18.97 o 
   4   7  15        5.26        4.23     14.81 o 
   5   7  15       40.48       79.82     16.55 o 
   6   7  15        4.30        0.00     11.01 o 
   1   8  15        8.18       11.88     11.88 o 
   2   8  15       22.31       34.03     14.55 o 
   3   8  15        0.78        2.27     10.52 o 
   4   8  15       39.84       67.96     15.12 o 
   0   9  15       12.09       10.77      8.84 o 
   1   9  15        4.75        9.50     10.18 o 
   2   9  15       11.74       20.13     10.60 o 
   0   0  16      553.90      654.05     40.15 o 
   2   0  16      203.66      230.39     24.02 o 
   4   0  16        7.32        0.00     11.28 o 
   6   0  16      117.74       72.33     16.10 o 
   8   0  16       79.34      120.88     22.15 o 
   1   1  16       82.68       67.12     16.14 o 
   2   1  16      619.54      590.03     37.50 o 
   3   1  16      282.44      307.63     29.99 o 
   4   1  16      239.56      234.65     29.85 o 
   5   1  16       43.70       41.07     14.41 o 
   6   1  16       47.44       47.27     17.23 o 
   7   1  16       11.90       24.32     15.04 o 
   8   1  16        8.84        0.00     14.24 o 
   0   2  16       26.68       12.12     14.78 o 
   1   2  16       52.60       83.37     13.77 o 
   2   2  16      376.13      355.84     32.98 o 
   3   2  16       37.60       52.41     14.97 o 
   4   2  16       89.79       76.27     10.63 o 
   5   2  16       36.07       42.01     12.40 o 
   6   2  16       29.65       24.11      5.95 o 
   7   2  16       13.19       27.35     12.85 o 
   8   2  16       35.04       16.60     15.46 o 
   1   3  16       10.62       11.00     12.70 o 
   2   3  16      179.18      169.89     21.23 o 
   3   3  16       55.11       53.61     17.39 o 
   4   3  16       72.87       42.89     18.91 o 
   5   3  16        1.54        9.98      9.54 o 
   6   3  16      160.40      187.18     24.00 o 
   7   3  16       23.78       10.16     14.07 o 
   8   3  16        9.00       21.73     10.69 o 
   0   4  16       86.89       58.69     18.66 o 
   1   4  16       82.82       62.49     19.48 o 
   2   4  16       49.87       76.50     18.75 o 
   3   4  16      273.59      250.01     30.04 o 
   4   4  16       13.11        9.97     12.01 o 
   5   4  16       34.15       44.60     17.02 o 
   6   4  16       12.70        4.03     15.93 o 
   7   4  16       34.55       21.92     14.55 o 
   1   5  16      213.01      159.33     22.67 o 
   2   5  16      110.72       92.45     22.02 o 
   3   5  16       82.25      109.06     22.18 o 
   4   5  16        6.87        8.20     14.18 o 
   5   5  16       13.38        8.32     15.82 o 
   6   5  16       13.20       16.30     11.51 o 
   7   5  16       15.17       27.31     11.00 o 
   0   6  16       46.07       12.80     14.42 o 
   1   6  16       34.92       47.54     16.06 o 
   2   6  16       99.82       72.77     22.11 o 
   3   6  16      100.40       58.64     13.59 o 
   4   6  16        2.49        6.39     13.42 o 
   5   6  16       28.67       54.03     15.58 o 
   6   6  16        1.36       11.96      6.96 o 
   1   7  16        2.07        0.00     11.86 o 
   2   7  16       35.41       19.15     17.02 o 
   3   7  16       22.07       26.38     14.26 o 
   4   7  16        3.91       13.68     13.68 o 
   5   7  16       25.68       34.72     14.83 o 
   0   8  16       35.56       55.78     11.83 o 
   1   8  16        5.47        5.76      5.76 o 
   2   8  16       21.49       22.69     13.24 o 
   3   8  16        1.20        4.21     11.30 o 
   2   0  17      346.24      349.51     32.35 o 
   4   0  17       10.60       23.23     13.49 o 
   6   0  17       70.60       41.23     13.75 o 
   8   0  17       50.98       69.31     17.93 o 
   0   1  17       91.10       89.49     20.46 o 
   1   1  17       97.91      132.71     19.17 o 
   2   1  17       34.11       35.06     17.90 o 
   3   1  17       38.88       29.72     13.41 o 
   4   1  17        3.81       13.62     13.62 o 
   5   1  17        9.81       10.47     11.40 o 
   6   1  17       45.51       54.52     18.54 o 
   7   1  17       44.68       43.97     16.55 o 
   8   1  17       45.49       30.14     17.82 o 
   1   2  17      158.55      181.73     26.00 o 
   2   2  17      313.60      251.80     28.11 o 
   3   2  17      103.05       90.58     18.97 o 
   4   2  17       45.65       36.18     11.06 o 
   5   2  17       52.54       41.13     19.79 o 
   6   2  17       43.59       27.27      9.09 o 
   7   2  17       37.92       33.54     15.89 o 
   0   3  17     1251.08     1327.72     57.20 o 
   1   3  17      141.54      140.36     21.61 o 
   2   3  17       16.16       28.07     10.16 o 
   3   3  17       60.54       50.02     16.98 o 
   4   3  17       28.33       13.43     13.43 o 
   5   3  17       10.42        1.93     14.75 o 
   6   3  17        3.60        2.01     12.05 o 
   7   3  17        6.51       22.26     10.85 o 
   1   4  17      127.10       99.26     21.50 o 
   2   4  17       39.08       18.66     14.84 o 
   3   4  17       53.65       53.25     20.83 o 
   4   4  17       14.48       34.90     13.97 o 
   5   4  17       19.62       26.56     13.38 o 
   6   4  17       38.53       54.54     16.78 o 
   7   4  17       11.01        9.79      8.07 o 
   0   5  17       63.26       25.57     15.75 o 
   1   5  17       11.49        7.85     10.03 o 
   2   5  17       27.11       17.02     14.95 o 
   3   5  17       27.96       63.72     13.86 o 
   4   5  17       27.44       39.67     17.10 o 
   5   5  17      113.29      139.71     21.02 o 
   6   5  17        3.84       10.03     11.10 o 
   1   6  17       59.39       65.10     15.71 o 
   2   6  17       25.54       51.00     15.56 o 
   3   6  17       89.96       84.52     18.83 o 
   4   6  17       47.31       29.60     15.81 o 
   5   6  17       87.46      103.57     18.91 o 
   0   7  17       49.37       53.97     14.62 o 
   1   7  17       37.27        9.69     16.39 o 
   2   7  17       33.31       54.13     14.76 o 
   3   7  17        8.67       32.31     14.47 o 
   4   7  17        7.35       18.52     12.84 o 
   1   8  17       14.31        7.37     14.09 o 
   2   8  17        1.21        0.00     12.73 o 
   0   0  18      572.72      629.85     42.06 o 
   2   0  18       63.53       95.33     21.40 o 
   4   0  18       12.85       28.42      9.39 o 
   6   0  18       39.20       52.82     14.77 o 
   1   1  18      221.15      206.01     28.55 o 
   2   1  18       65.20       59.10     19.94 o 
   3   1  18        2.07       10.44     12.10 o 
   4   1  18       30.41       37.88     15.47 o 
   5   1  18       22.04       23.63     12.71 o 
   6   1  18       69.02      117.85     18.61 o 
   7   1  18        0.80       13.88     13.88 o 
   0   2  18     1113.37     1261.99     53.54 o 
   1   2  18       80.08      125.64     23.08 o 
   2   2  18        1.41        0.00     12.17 o 
   3   2  18       13.26       10.13     11.05 o 
   4   2  18       33.55       16.46     11.78 o 
   5   2  18       27.42       41.70     14.68 o 
   6   2  18       14.42        6.20     15.80 o 
   7   2  18       32.13       43.16     15.54 o 
   1   3  18      139.83      134.91     20.81 o 
   2   3  18       14.76       10.33     12.68 o 
   3   3  18        9.45       12.36      8.77 o 
   4   3  18       17.29       14.41      7.31 o 
   5   3  18       18.54       37.04     11.20 o 
   6   3  18       36.16       34.59     12.10 o 
   7   3  18       16.39       21.66     14.33 o 
   0   4  18       58.93       40.80     13.40 o 
   1   4  18        2.03       29.65     12.43 o 
   2   4  18        9.03        2.05     14.81 o 
   3   4  18       52.50       77.64     18.64 o 
   4   4  18       38.23       10.39     18.07 o 
   5   4  18       85.39       77.50     16.90 o 
   6   4  18        5.79        8.00     12.27 o 
   1   5  18       97.40       92.58     19.30 o 
   2   5  18        0.06        0.00     12.76 o 
   3   5  18       41.00       81.07     18.42 o 
   4   5  18       21.56       22.83     15.09 o 
   5   5  18       27.11       28.21     14.29 o 
   0   6  18       67.57       57.30     11.69 o 
   1   6  18       12.40        1.90     13.65 o 
   2   6  18        9.90        8.42     12.22 o 
   3   6  18        2.99       34.16     12.38 o 
   4   6  18        6.83       10.39     12.24 o 
   1   7  18       13.19       22.30     11.23 o 
   2   7  18       10.57        0.00     12.03 o 
   3   7  18       39.49       24.91     13.46 o 
   2   0  19       24.03       27.89     15.87 o 
   4   0  19       91.41       90.33     24.31 o 
   6   0  19       46.62       49.75     16.23 o 
   0   1  19      206.17      226.86     28.47 o 
   1   1  19       37.11       58.62     13.29 o 
   2   1  19        4.18        2.12     14.82 o 
   3   1  19       32.13       23.25     15.50 o 
   4   1  19        6.56        0.00     10.36 o 
   5   1  19       26.35        6.53     11.17 o 
   6   1  19       12.64        0.00     14.99 o 
   1   2  19        7.91        8.22     14.38 o 
   2   2  19       88.47      101.36     20.73 o 
   3   2  19        8.89        8.41     13.93 o 
   4   2  19       70.84       29.25     14.84 o 
   5   2  19       31.17       73.07     16.06 o 
   6   2  19       82.78      109.32     18.80 o 
   0   3  19       41.24       19.10     15.99 o 
   1   3  19        5.11       13.49     13.49 o 
   2   3  19      105.08       99.71     17.07 o 
   3   3  19       85.89       83.72     17.60 o 
   4   3  19        4.97       14.47     15.09 o 
   5   3  19      126.91       97.99     15.85 o 
   6   3  19        3.02        9.98      9.45 o 
   1   4  19       25.29       31.82     14.37 o 
   2   4  19       38.75       37.94     17.15 o 
   3   4  19       45.95       52.69     17.21 o 
   4   4  19       22.37        4.10     12.68 o 
   5   4  19       12.00       22.03     16.79 o 
   0   5  19       22.37       18.07     11.45 o 
   1   5  19       26.56       23.28     10.69 o 
   2   5  19        1.55        6.22      9.43 o 
   3   5  19       32.99       69.59     17.59 o 
   4   5  19       22.19       20.43     15.46 o 
   1   6  19       55.59       63.73     14.93 o 
   2   6  19        4.92       12.09     10.99 o 
   3   6  19       17.15       14.51     16.90 o 
   0   7  19        3.41        9.86      4.00 o 
   0   0  20       65.23       85.66     17.91 o 
   2   0  20       51.73       92.16     17.88 o 
   4   0  20        9.30       17.64     13.56 o 
   6   0  20       26.71       61.04     14.83 o 
   1   1  20       44.74       27.77     18.29 o 
   2   1  20       44.90       47.59     16.39 o 
   3   1  20       18.42       34.35     15.56 o 
   4   1  20       53.85       77.07     17.40 o 
   5   1  20        3.67        8.42     11.16 o 
   0   2  20      100.62       97.42     19.56 o 
   1   2  20       89.34       95.45     22.46 o 
   2   2  20       84.06      116.00     18.20 o 
   3   2  20       33.06       29.50     12.97 o 
   4   2  20        9.60        6.37     11.93 o 
   5   2  20       49.91       30.72     14.71 o 
   1   3  20       20.96        0.00     16.54 o 
   2   3  20       52.81       44.65     16.85 o 
   3   3  20       41.44       52.49     18.57 o 
   4   3  20       16.13        2.09     15.78 o 
   5   3  20        2.77        0.00     12.86 o 
   0   4  20       30.10       35.09     12.96 o 
   1   4  20        1.18        9.91     10.67 o 
   2   4  20       43.10       56.22     13.91 o 
   3   4  20       12.55        4.25     17.96 o 
   4   4  20        6.61        8.10      6.31 o 
   1   5  20       50.96       77.43     15.21 o 
   2   5  20        4.94        2.02     12.29 o 
   3   5  20       17.02       12.34     13.25 o 
   0   6  20        0.91        1.60      8.32 o 
   1   6  20        1.09        0.00      9.85 o 
   2   0  21       27.65        4.30     14.63 o 
   4   0  21       91.16       54.13     16.85 o 
   0   1  21        8.56       10.29     14.20 o 
   1   1  21       41.63       46.92     14.58 o 
   2   1  21       38.67        6.54     18.77 o 
   3   1  21       11.08       14.90     10.67 o 
   4   1  21        4.93       16.82      7.84 o 
   5   1  21       11.22       15.51     15.51 o 
   1   2  21        7.00       20.70      9.65 o 
   2   2  21       27.67       17.17     17.58 o 
   3   2  21       57.47       89.87     15.56 o 
   4   2  21       13.83       10.26     14.83 o 
   0   3  21       10.95       18.86     11.86 o 
   1   3  21        6.59       25.82     11.12 o 
   2   3  21      115.96      143.82     20.18 o 
   3   3  21        1.72        6.16     12.87 o 
   4   3  21       28.92       15.83     11.31 o 
   1   4  21       56.99       34.25     12.34 o 
   2   4  21        5.75        5.97     12.48 o 
   3   4  21       39.26       28.24     16.58 o 
   0   5  21       22.53        3.39     13.25 o 
   1   5  21        0.42       12.41     12.41 o 
   0   0  22       13.22       35.96     13.51 o 
   2   0  22       34.90       82.04     16.24 o 
   1   1  22       27.08       29.31     13.98 o 
   2   1  22        8.86       21.38     11.27 o 
   3   1  22        4.33        4.23     13.05 o 
   0   2  22      148.07      113.65     21.03 o 
   1   2  22       17.83       16.15      7.52 o 
   2   2  22       47.97       45.64     17.32 o 
   3   2  22       40.56       34.35     12.93 o 
   1   3  22       17.83       21.14     11.42 o 
   2   3  22        0.66        1.93     11.91 o 
   0   1  23       46.78       50.58     15.28 o 
   1   1  23        8.76       21.95     11.85 o 
                                                 
